# Supplementary material for: Next-generation sequencing analysis reveals high bacterial diversity in wild venomous and non-venomous snakes from India
Source: J Venom Anim Toxins Incl Trop Dis. 2018 Dec 22;24:41. doi: 10.1186/s40409-018-0181-8 (PMC6303853; doi:10.1186/s40409-018-0181-8)
Supplement: Supplementary file 1 — The taxonomy annotation and the relative abundance all the samples from phylum to species level. (XLS 158 kb) [file 40409_2018_181_MOESM1_ESM.xlsx]

## Sheet: Supplementary_File1_Complete_Ta
		Sample-Wise Read Count
OTU_Table_id	Total Read Count	COBRA	KC1	KC2	PYTHON	Bacterial_Sequence	Phylum	Class	Order	Family	Genus	Species
denovo56	16	0	11	0	5	TGGGGAATTTTGGACAATGGGCGCAAGCCTGATCCAGCAATGCCGCGTGAGTGAAGAAGGCCTTATGGTTGTAAAGCACTTTAAGCGAGGAGGAGGCTACTTTAGTTAATACCTAGAGATAGTGGACGTTACTCGCAGAATAAGCACCGGCTAACTTCGT	Proteobacteria	Gammaproteobacteria	Pseudomonadales	Moraxellaceae	Acinetobacter	rhizosphaerae
denovo67	39	0	3	0	36	TGAGGAATATTGGTCAATGGGCGCAAGCCTGAACCAGCCATGCCGCGTGTATGAAGAAGGCCTTCGGGTTGTAAAGTACTTTCAGCGGGGAGGAAGGGAGTAAAGTTAATACCTTTGCTCATTGACGTTACCCGCAGAAGAAGCACCGGCTAACTCCGT	Proteobacteria	Gammaproteobacteria	Enterobacteriales	Enterobacteriaceae	Escherichia	coli
denovo82	9250	115	7931	47	1157	TGGGGAATATTGGACAATGGGCGAAAGCCTGATCCAGCCATGCCGCGTGTGTGAAGAAGGTCTTCGGATTGTAAAGCACTTTAAGTTGGGAGGAAGGGCCATTACCTAATACGTGATGGTTTTGACGTTACCGACAGAATAAGCACCGGCTAACTCTGT	Proteobacteria	Gammaproteobacteria	Pseudomonadales	Pseudomonadaceae	Pseudomonas	veronii
denovo90	11	1	1	3	6	TGAGGAATATTGGTCAATGGACGAGAGTCTGAACCAGCCAAGTAGCGTGAAGGATGACTGCCCTATGGGTTGTAAACTTCTTTTATACGGGAATAAAGTGAGGCACGTGTGCCTTTTTGTATGTACCGTATGAATAAGGATCGGCTAACTCCGT	Bacteroidetes	Bacteroidia	Bacteroidales	Bacteroidaceae	Bacteroides	uniformis
denovo384	295	6	6	4	279	TGGGGAATCTTCCGCAATGGACGAAAGTCTGACGGAGCAACGCCGCGTGAGTGATGACGGCCTTCGGGTTGTAAAGCTCTGTTAATCGGGACGAAAGGCCTTCTTGCGAATAGTGAGAAGGATTGACGGTACCGGAATAGAAAGCCACGGCTAACTACGT	Firmicutes	Clostridia	Clostridiales	Veillonellaceae	Veillonella	dispar
denovo580	7	0	0	0	7	TGGGGAATATTGGACAATGGGCGCAAGCCTGATGCAGCCATGCCGCGTGTATGAAGAAGGCCTTCGGGTTGTAAAGTACTTTCAGCGGGGAGGAAGGGAGTAAAGTTAATACCTTTGCTCATTGACGGTACCCGCAGAAGAAGTCCCGGCTAATTTCGT	Proteobacteria	Gammaproteobacteria	Enterobacteriales	Enterobacteriaceae	Escherichia	coli
denovo635	1377	37	543	302	495	TAGGGAATCTTCCGCAATGGGCGAAAGCCTGACGGAGCAACGCCGCGTGAGTGATGAAGGTCTTCGGATCGTAAAACTCTGTTATTAGGGAAGAACAAATGTGTAAGTAACTATGCACGTCTTGACGGTACCTAATCAGAAAGCCACGGCTAACTACGT	Firmicutes	Bacilli	Bacillales	Staphylococcaceae	Staphylococcus	epidermidis
denovo711	22	0	0	0	22	TGGGGAATCTTAGACAATGGGGGCAACCCTGATGCAGCCATGCCGCGTGTATGAAGAAGGCCTTCGGGTTGTAAAGTACTTTCAGCGGGGAGGAAGGGAGTAAAGTTAATACCTTTGCTCATTGACGTTACCCGCAGAAGAAGCACCGGCTAACTCCGT	Proteobacteria	Gammaproteobacteria	Enterobacteriales	Enterobacteriaceae	Escherichia	coli
denovo787	2279	85	1159	481	554	TAGGGAATCTTCCGCAATGGACGAAAGTCTGACGGAGCAACGCCGCGTGAGTGATGAAGGCTTTCGGGTCGTAAAACTCTGTTGTTAGGGAAGAACAAGTGCTAGTTGAATAAGCTGGCACCTTGACGGTACCTAACCAGAAAGCCACGGCTAACTACGT	Firmicutes	Bacilli	Bacillales	Bacillaceae	Bacillus	cereus
denovo1054	5	0	3	0	2	TGGGGAATATTGCACAATGGGCGCAAGCCTGATGCAGCCATGCCGCGTGTATGAAGAAGGCCTTATGGTTGTAAAGCACTTTAAGCGAGGAGGAGGCTACTTTAGTTAATACCTAGAGATAGTGGACGTTACTCGCAGAATAAGCACCGGCTAACTACGT	Proteobacteria	Gammaproteobacteria	Pseudomonadales	Moraxellaceae	Acinetobacter	rhizosphaerae
denovo1090	17	0	6	0	11	TGGGGAATCTTGGACAATGGGCGCAAGCCTGATCCAGCAATGCCGCGTGGGTGAAGAAGGCCTTCGGGTTGTAAAGCCCTTTCGGCGGGGAAGAAATCGGTCAGGCGAATAGTCTGGCCGGATGACGGTACCCGCAGAAGAAGCACCGGCTAACTACGT	Proteobacteria	Betaproteobacteria	Rhodocyclales	Rhodocyclaceae	Petrobacter	succinatimandens
denovo1092	3	0	0	0	3	TGGGGAATATTGGACAATGGGCGAAAGCCTGATCCAGCCATGCCGCGTGTGTGAAGAAGGTCTTCGGATTGTAAAGCACTTTAAGTTGGGAGGAAGGGTTGTACGTTAATACCGTGCAATTTTGACGTTACCAACAGAATAAGCACCGGCTAACTCTGT	Proteobacteria	Gammaproteobacteria	Pseudomonadales	Pseudomonadaceae	Pseudomonas	pseudoalcaligenes
denovo1203	3	0	2	0	1	TGGGGAATATTGGACAATGGGCGCAAGCCTGATCCAGCCATACCGCGTGAGTGAAGAAGGCCCTCGGGTTGTAAAGCTCTTTTGTTGGGAAAGAAATCCTGTCGGTTAATACCTGGCAGGGATGACGGTACCCAAAGAATAAGCACCGGCTAACTTCGT	Proteobacteria	Gammaproteobacteria	Xanthomonadales	Xanthomonadaceae	Pseudoxanthomonas	kaohsiungensis
denovo1331	21	0	1	0	20	TAGGGAATCTTCCGCAATGGGCGAAAGCCTGATGCAGCCATGCCGCGTGTATGAAGAAGGCCTTCGGGTTGTAAAGTACTTTCAGCGGGGATGAAGGGAGTAAAGTTAATACCTTTGCTCATTGACGTTACCCGCAGAAGAAGCACCGGCTAACTCCGT	Proteobacteria	Gammaproteobacteria	Enterobacteriales	Enterobacteriaceae	Escherichia	coli
denovo1411	31	0	22	9	0	TGAGGAATATTGGTCAATGGAGGCAACTCTGAACCAGCCATGCCGCGTGCAGGATGACGGTCCTATGGATTGTAAACTGCTTTTGTACAGGAAGAAACATTACTACGTGTAGTAACTTGACGGTACTGTAAGAATAAGGATCGGCTAACTCCGT	Bacteroidetes	Flavobacteriia	Flavobacteriales	Flavobacteriaceae	Myroides	odoratimimus
denovo1582	2	0	2	0	0	TGGGGAATATTGCACAATGGGCGCAAGCCTGATGCAGCCATGCCGCGTGTGTGAAGAAGGCCTTAGGGTTGTAAAGCACTTTCAGCGGGGAGGAAGGGAGCAGGCTTAATACGTCTGTTCATTGACGTTACCCGCAGAAGAAGCACCGGCTAACTCCGT	Proteobacteria	Gammaproteobacteria	Enterobacteriales	Enterobacteriaceae	Erwinia	chrysanthemi
denovo2398	14	0	8	0	6	TGAGGAATATTGGTCAATGGGCGCAAGCCTGAACCAGCCATGCCGCGTGCAGGATGACGGTCCTATGGATTGTAAACTGCTTTTGTACAGGAAGAAACACTCCCTCGTGAGGGAGCTTGACGGTACTGTAAGAATAAGGATCGGCTAACTCCGT	Bacteroidetes	Flavobacteriia	Flavobacteriales	Flavobacteriaceae	Flavobacterium	columnare
denovo2470	5	0	4	0	1	TAGGGAATATTCCACAATGGGCGAAAGCCTGATGGAGCAACGCCGCGTGAGTGATGAAGGCCTTCGGGTCGTAAAACTCTGTCCTCAAGGAAGATAATGACGGTACTTGAGGAGGAAGCCCCGGCTAACTACGT	Firmicutes	Clostridia	Clostridiales	Peptostreptococcaceae	Clostridium	metallolevans
denovo2836	247	0	0	0	247	TGAGGAATATTGGTCAATGGACGCAAGTCTGAACCAGCCAAGTAGCGTGCAGGATGACGGCCCTATGGGTTGTAAACTGCTTTTATGTGGGAATAAATTGGTGCACGTGTGCGCCATTGCATGTACCTCATGAATAAGGACCGGCTAATTCCGT	Bacteroidetes	Bacteroidia	Bacteroidales	Prevotellaceae	Prevotella	nigrescens
denovo3213	17	1	5	7	4	TAAGGAATATTGGTCAATGGGCGGAAGCCTGAACCAGCCATGCCGCGTGCAGGATGACTGCCCTATGGGTTGTAAACTGCTTTTGTCCAGGAATAAACCTAAATACGTGTATTTAGCTGAATGTACTGGAAGAATAAGGATCGGCTAACTCCGT	Bacteroidetes	Sphingobacteriia	Sphingobacteriales	Sphingobacteriaceae	Sphingobacterium	multivorum
denovo3667	9	0	1	0	8	TAGGGAATATTGGACAATGGGCGCAAGCCTGATCCAGCCATGCCGCGTGAGTGAAGAAGGCCCTCGGGTTGTAAAGCTCTTTTGTTGGGGAAGAAAAGCCTTGGGTTAATACCCTGAGGTTCTGACGGTACCCAAAGAATAAGCACCGGCTAACTTCGT	Proteobacteria	Gammaproteobacteria	Xanthomonadales	Xanthomonadaceae	Thermomonas	fusca
denovo3828	3	0	0	0	3	TGAGGAATATTGGTCAATGGGCGAGAGTCTGAACCAGCCAAGTAGCGTGCAGGATGACGGCCCTCTGGGTTGTAAACTGCTTTTATGTGGGAATAAATTGGCGCACGTGTGCGCCATTGCATGTACCTCATGAATAAGGACCGGCTAATTCCGT	Bacteroidetes	Bacteroidia	Bacteroidales	Prevotellaceae	Prevotella	nigrescens
denovo3867	12	0	0	0	12	TGGGGAATTTTGGACAATGGGGGCAACCCTGATCCAGCCATGCCGCGTGAGTGATGAAGGTTTTCGGATCGTAAAGCTCTGTCTTCAGGGACGATAATGACGGTACCTGAGGAGGAAGCCACGGCTAACTACGT	Firmicutes	Clostridia	Clostridiales	Clostridiaceae	Clostridium	botulinum
denovo4018	7	1	0	1	5	TGAGGAATATTGGTCAATGGGCGCGAGCCTGAACCAGCCAAGTAGCGTGCAGGATGACGGCCCTATGGGTTGTAAACTGCTTTTGTATGGGGATAAAGTCAATCACGTGTGATTGTTTGCAGGTACCATACGAATAAGGACCGGCTAATTCCGT	Bacteroidetes	Bacteroidia	Bacteroidales	Prevotellaceae	Prevotella	melaninogenica
denovo4464	15	0	0	0	15	TAAGGGATATTGCGCAATGGGCGAAAGCCTGATGCAGCCATGCCGCGTGTATGAAGAAGGCCTTCGGGTTGTAAAGTACTTTCAGCGGGGAGGAAGGGAGTAAAGTTAATACCTTTGCTCATTGACGTTACCCGCAGAAGAAGCACCGGCTAACTCCGT	Proteobacteria	Gammaproteobacteria	Enterobacteriales	Enterobacteriaceae	Escherichia	coli
denovo4480	2	0	0	0	2	TGGGGAATCTTGCGCAATGGGCGAAAGCCTGATGCAGCAACGCCGCGTGGGGGATGAAGGTCTTCGGATTGTAAACCCCTTTCGGGAGGGAAGATGGCACGGGCAACCGTTCGGACGGTACCTCCAGAAGCAGCCACGGCTAACTTCGT	Nitrospirae	Nitrospira	Nitrospirales	Nitrospiraceae	Nitrospira	calida
denovo4913	2	0	0	0	2	TTAGGAATCTTGCACAATGGGGGAAACCCTGATGCAGCGACGCAGCGTGCGGGATGACGGCCTTCGGGTTGTAAACCGCTTTCAGCAGGGAAGAAGCCGTAAGGTGACGGTACCTGCAGAAGAAGTACCGGCTAACTTCGT	Actinobacteria	Actinobacteria	Actinomycetales	Brevibacteriaceae	Brevibacterium	aureum
denovo4968	21	0	5	0	16	TAGGGAATCTTCCACAATGGGCGCAAGCCTGATGCAGCCATGCCGCGTGTATGAAGAAGGCCTTCGGGTTGTAAAGTACTTTCAGCGGGGAGGAAGGGAGTAAAGTTAATACCTTTGCTCATTGACGTTACCCGCAGAAGAAGCCCCGGCTAACTACGT	Proteobacteria	Gammaproteobacteria	Enterobacteriales	Enterobacteriaceae	Escherichia	coli
denovo5159	2	0	2	0	0	TGGGGAATTGTTCGCAATGGGCGCAAGCCTGATGCAGCCATGCCGCGTGTATGAAGAAGGCCTTCGGGTTGTAAAGTACTTTCAGCGGGGAGGAAGGTGTTGAGGTTAATAACCTCAGCAATTGACGTTACCCGCAGAAGAAGCACCGGCTAACTCCGT	Proteobacteria	Gammaproteobacteria	Enterobacteriales	Enterobacteriaceae	Enterobacter	ludwigii
denovo5168	1772	0	1	1770	1	TGAGGAATATTGGTCAATGGGCGCTAGCCTGAACCAGCCAAGTAGCGTGAAGGATGAAGGCTCTATGGGTCGTAAACTTCTTTTATATTAGAATAAAGTGCAGTATGTATACTGTTTTGTATGTATAATATGAATAAGGATCGGCTAACTCCGT	Bacteroidetes	Bacteroidia	Bacteroidales	Bacteroidaceae	Bacteroides	fragilis
denovo5321	2	0	0	2	0	TGGGGAATATTGCACAATGGACGAAAGTCTGATGCAGCAACGCCGCGTGGAGGATGACACATTTCGGTGCGTAAACTCCTTTTATATGAGAAGATAATGACGGTACCCTGTGAGGAAGCCCCGGCTAACTACGT	Proteobacteria	Epsilonproteobacteria	Campylobacterales	Campylobacteraceae	Arcobacter	cryaerophilus
denovo5462	28	1	2	1	24	TGGGGAATTTTGGACAATGGGCGAAAGCCTGATGCAGCAACGCCGCGTGAGTGATGAAGGCCTTCGGGTCGTAAAACTCTGTCCTCAAGGAAGATAATGACGGTACTTGAGGAGGAAGCCACGGCTAACTACGT	Firmicutes	Clostridia	Clostridiales	Peptostreptococcaceae	Clostridium	metallolevans
denovo5542	4	0	0	4	0	TGGGGAATATTGGTCAATGGGCGGAAGCCTGAACCAGCCATGCCGCGTGCAGGATGACTGCCCTATGGGTTGTAAACTGCTTTTGTCCAGGAATAAACCTAGATACGAGTATCTAGCTGAATGTACTGGAAGAATAAGGATCGGCTAACTCCGT	Bacteroidetes	Sphingobacteriia	Sphingobacteriales	Sphingobacteriaceae	Sphingobacterium	multivorum
denovo5595	1801	0	113	1688	0	TAGGGAATTTTCGTCAATGGGGGAAACCCTGAACGAGCAATGCCGCGTGAGTGAAGAAGGTTTTCGGATCGTAAAGCTCTGTTGTAAGTGAAGAACGGCTCATATAGGAAATGATATGGGAGTGACGGTAGCTTACCAGAAAGCCACGGCTAACTACGT	Firmicutes	Erysipelotrichi	Erysipelotrichales	Erysipelotrichaceae	[Eubacterium]	dolichum
denovo5710	34	0	22	1	11	TGGGGAATATTGGACAATGGGCGCAAGCCTGATCCAGCCATGCCGCGTGTGTGAAGAAGGCCTTTTGGTTGTAAAGCACTTTAAGCGAGGAGGAGGCTACTTGGATTAATACTCTAGGATAGTGGACGTTACTCGCAGAAGAAGCACCGGCTAACTCTGT	Proteobacteria	Gammaproteobacteria	Pseudomonadales	Moraxellaceae	Acinetobacter	johnsonii
denovo5832	2	0	2	0	0	TGGGGAATATTGCACAATGGGCGCAAGCCTGAACCAGCCAAGTCGCGTGAGGGATGAAGGTTCTATGGATCGTAAACCTCTTTTATAAGGGAATAAAGTGCGGGACGTGTCCCGTTTTGTATGTACCTTATGAATAAGGATCGGCTAACTCCGT	Bacteroidetes	Bacteroidia	Bacteroidales	Porphyromonadaceae	Parabacteroides	distasonis
denovo6104	2	0	0	0	2	TGGGGAATTTTGGACAATGGGCGAAAGCCTGATCCAGCAATGCCGCGTGAGGGATGGAGGCCTTCGGGTTGTAAACCTCTTTCGCTCATGGTCAAGCCGCGATTTTGGTTGTGGTGAGGGTAGTGGGTAAAGAAGCGCCGGCTAACTACGT	Actinobacteria	Actinobacteria	Actinomycetales	Actinomycetaceae	Actinomyces	hyovaginalis
denovo6239	2	2	0	0	0	TGGGGAATCTTGCACAATGGGCGGAAGCCTGATGCAGCGACGCCGCGTGCGGGATGACGGCCTTCGGGTTGTAAACCGCTTTTGACTGGGAGCAAGCCCTTCGGGGTGAGTGTACCTTTCGAATAAGCACCGGCTAACTACGT	Actinobacteria	Actinobacteria	Bifidobacteriales	Bifidobacteriaceae	Bifidobacterium	adolescentis
denovo6870	22	0	0	0	22	TGAGGAATATTGCACAATGGGCGCAAGCCTGATGCAGCGACGCCGCGTGAGTGAAGAAGGCCTTCGGGTTGTAAAGTACTTTCAGCGGGGAGGAAGGGAGTAAAGTTAATACCTTTGCTCATTGACGTTACCCGCAGAAGAAGCACCGGCTAACTCCGT	Proteobacteria	Gammaproteobacteria	Enterobacteriales	Enterobacteriaceae	Escherichia	coli
denovo6978	3	0	0	0	3	TGGGGAATATTGCGCAATGGGCGCAAGCCTGATGCAGCCATGCCGCGTGTATGAAGAAGGCCTTCGGGTTGTAAAGTACTTTCAGCGGGGAGGAAGGGAGTAAAGTTAATACCTTTGCTCATTGACGTTACCCGCAGAAGCAGCCACGGCTAACTCTGT	Proteobacteria	Gammaproteobacteria	Enterobacteriales	Enterobacteriaceae	Escherichia	coli
denovo7143	2	0	2	0	0	TGGGGAATATTGCACAATGGGCGGAAGCCTGATGCAGCGACGCCGCGTGTATGAAGAAGGCCTTCGGGTTGTAAAGTACTTTCAGCGGGGAGGAAGGTGTTGAGGTTAATAACCTCAGCAATTGACGTTACCCGCAGAAGAAGCTCCGGCTAACTCCGT	Proteobacteria	Gammaproteobacteria	Enterobacteriales	Enterobacteriaceae	Enterobacter	ludwigii
denovo7146	3	0	3	0	0	TGAGGAATTTTGGACAATGGGCGCAAGGCTGACGCAGCAACGCCGCGTGGGTGATGAAGGCCTTCGGGTCGTAAAGCCCTGTCAGGTGGGAAGAAAGGCATCTTTTCGAACAGGGGGGATGTTTGACGGTACCACCAGAGGAAGCACCGGCTAACTCCGT	Proteobacteria	Deltaproteobacteria	Syntrophobacterales	Syntrophobacteraceae	Desulfoglaeba	alkanexedens
denovo7209	2	0	1	0	1	TGGGGAATATTGGACAATGGGCGCAAGCCTGATCCAGCCATACCGCGTGGGTGAAGAAGGCCTTATGGTTGTAAAGCACTTTAAGCGAGGAGGAGGCTACTTTAGTTAATACCTAGAGATAGTGGACGTTACTCGCAGAATAAGCCCCGGCTAACTACGT	Proteobacteria	Gammaproteobacteria	Pseudomonadales	Moraxellaceae	Acinetobacter	rhizosphaerae
denovo7304	2	0	0	0	2	TGGGGAATTTTGGACAATGGGCGAAAGCCTGATCCAGCCATGCCGCGTGAGTGAAGAAGGCCTTCGGGTTGTAAAGCTCTTTCAGCCGGAACGAAACGGTCACGGTTAATACCTGTGACCACTGACGGTACCTCCAAAGGAAGCACCGGCTAACTCCGT	Proteobacteria	Betaproteobacteria	Nitrosomonadales	Nitrosomonadaceae	Nitrosovibrio	tenuis
denovo7347	878	2	812	7	57	TGGGGAATCTTGGACAATGGGCGCAAGCCTGATCCAGCCATGCCGCGTGTGTGAAGAAGGCCTTCGGGTTGTAAAGCACTTTCAGTAGGGAGGAAGGCTTTGGGCTAATACCCTGGAGTACTTGACGTTACCTACAGAAGAAGCACCGGCTAATTTCGT	Proteobacteria	Gammaproteobacteria	Oceanospirillales	Alcanivoracaceae	Alcanivorax	dieselolei
denovo7719	2	0	2	0	0	TAAGGAATATTGGTCAATGGACGGAAGTCTGAACCAGCCATGCCGCGTGGAGGATGACGGTCCTATGGATTGTAAACTGCTTTTGTACAGGAAGAAACCTCCCTACGAGTAGGGACTTGACGGTACTGTAAGAATAAGGATCGGCTAACTCCGT	Bacteroidetes	Flavobacteriia	Flavobacteriales	Flavobacteriaceae	Myroides	odoratimimus
denovo7952	245	2	127	3	113	TAGGGAATCTTCCACAATGGACGCAAGTCTGATGGAGCAACGCCGCGTGAGTGAAGAAGGTCTTCGGATCGTAAAACTCTGTTGTTAGAGAAGAACACGAGTGAGAGTAACTGTTCATTCGATGACGGTATCTAACCAGCAAGTCACGGCTAACTACGT	Firmicutes	Bacilli	Lactobacillales	Lactobacillaceae	Lactobacillus	salivarius
denovo7989	8	0	1	0	7	TGGGGAATTTTGGACAATGGGCGAAAGCCTGACGGAGCAACGCCGCGTGAGTGATGAAGGGTTTCGGCTCGTAAAACTCTGTTATTAGGGAAGAACAAACGTGTAAGTAACTGTGCACGTCTTGACGGTACCTAATCAGAAAGCCACGGCTAACTACGT	Firmicutes	Bacilli	Bacillales	Planococcaceae	Staphylococcus	saprophyticus
denovo7993	3	0	2	1	0	TGGGGAATATTGGACAATGGGCGAAAGCCTGATGCAGCAACGCCGCGTGAGTGAAGAAGGTTTTCGGATCGTAAAACTCTGTTGTTAGAGAAGAACAAGGATGAGAGTGGAAAGTTCATCCCTTGACGGTATCTAACCAGAAAGCCACGGCTAACTACGT	Firmicutes	Bacilli	Lactobacillales	Enterococcaceae	Enterococcus	cecorum
denovo8273	35	1	3	0	31	TGGGGAATATTGCACAATGGAGGAAACTCTGATGCAGCCATGCCGCGTGTATGAAGAAGGCCTTCGGGTTGTAAAGTACTTTCAGCGGGGAGGAAGGGAGTAAAGTTAATACCTTTGCTCATTGACGTTACCCGCAGAAGAAGCACCGGCTAACTCCGT	Proteobacteria	Gammaproteobacteria	Enterobacteriales	Enterobacteriaceae	Escherichia	coli
denovo8362	49	0	0	1	48	TGAGGAATATTGGTCAATGGGCGAGAGCCTGAACCAGCCAAGTCGCGTGAAGGACGACGGTTCTATGGATTGTAAACTTCTTTTGTAGAGGAATAATGGCAGCTACGCGTAGCTGAGATGCATGTACTCTACGAATAAGTATCGGCTAACTCCGT	Bacteroidetes	Bacteroidia	Bacteroidales	Porphyromonadaceae	Porphyromonas	endodontalis
denovo8380	14126	589	7213	1710	4614	TGGGGAATATTGCACAATGGGCGGAAGCCTGATGCAGCAACGCCGCGTGCGGGATGACGGCCTTCGGGTTGTAAACCGCTTTCGCCTGTGACGAAGCGTGAGTGACGGTAATGGGTAAAGAAGCACCGGCTAACTACGT	Actinobacteria	Actinobacteria	Actinomycetales	Propionibacteriaceae	Propionibacterium	acnes
denovo8496	4	0	0	0	4	TGGGGAATATTGCACAATGGGCGAAAGCCTGATGCAGCAACGCCGCGTGAGTGATGAAGGCCTTCGGGTCGTAAAACTCTGTCCTCAAGGAAGATAATGACGGTACCAGCAGAAGAAGCCCCGGCTAACTCCGT	Firmicutes	Clostridia	Clostridiales	Peptostreptococcaceae	Clostridium	metallolevans
denovo8591	240	9	113	29	89	TGGGGAATATTGGACAATGGGCGAAAGCCTGATCCAGCCATGCCGCGTGTGTGAAGAAGGCCTTTTGGTTGTAAAGCACTTTAAGCGAGGAGGAGGCTACTGAGATTAATACTCTTGGATAGTGGACGTTACTCGCAGAATAAGCACCGGCTAACTCTGT	Proteobacteria	Gammaproteobacteria	Pseudomonadales	Moraxellaceae	Acinetobacter	johnsonii
denovo8990	197	0	3	18	176	TGGGGAATATTGCACAATGGGCGCAAGCCTGATGCAGCGACGCCGCGTGGGGGATGACGGCCTTCGGGTTGTAAACCTCTTTCACCATCGACGAAGCCGCAAGGTGACGGTAGGTGGAGAAGAAGCACCGGCCAACTACGT	Actinobacteria	Actinobacteria	Actinomycetales	Mycobacteriaceae	Mycobacterium	celatum
denovo9085	2	0	2	0	0	TGAGGAATCTTCCACAATGGGCGAAAGCCTGATGGAGCAACGCCGCGTGCAGGATGAAGGCCTTCGGGTTGTAAAGCCCTTTTGTTGGGAAAGAAATCCAGCTGGCTAATACCCGGTTGGGATGACGGTACCCAAAGAATAAGCACCGGCTAACTCTGT	Proteobacteria	Gammaproteobacteria	Xanthomonadales	Xanthomonadaceae	Stenotrophomonas	geniculata
denovo9300	4	0	0	0	4	TGGGGAATATTGCACAATGGGCGCAAGCCTGATGCAGCCATGCCGCGTGTATGAAGAAGGCCTTCGGGTTGTAAAGTTCTTTCGGTAGCGAGGAAGGGAGTAAAGTTAATACCTTTGCTCATTGACGTTACCCGCAGAAGAAGCACCGGCTAACTCCGT	Proteobacteria	Gammaproteobacteria	Enterobacteriales	Enterobacteriaceae	Escherichia	coli
denovo9351	2	0	0	0	2	TAAGGAATATTGGGCAATGGAGGCAACTCTGACCCAGCCATGCCGCGTGGAGGATGAAGGTCCTCTGGATTGTAAACTTCTTTTATTTGGGAAGAAATGCCGATTTTCTAATTGGTTTGACGGTACCAGATGAAGAAGCACCGGCTAACTCCGT	Bacteroidetes	[Saprospirae]	[Saprospirales]	Chitinophagaceae	Parasegitibacter	luojiensis
denovo9417	2	0	0	0	2	TCGGGAATATTGGTCAATGGATGCAAGTCTGAACCAGCCATGCCGCGTGTATGAAGAAGGCCTTCGGGTTGTAAAGTACTTTCAGCGGGGAGGAAGGGAGTAAAGTTAATACCTTTGCTCATTGACGTTACCCGCAGAAGAAGCACCGGCTAACTCCGT	Proteobacteria	Gammaproteobacteria	Enterobacteriales	Enterobacteriaceae	Escherichia	coli
denovo9459	36	6	8	14	8	TGGGGAATATTGCGCAATGGGGGAAACCCTGACGCAGCAACGCCGCGTGGGTGATGAAGGTTTTCGGATCGTAAAACCCTGTTTTCTGGGACGATAATGACGGTACCAGATGAGGAAGCCACGGCTAACTACGT	Firmicutes	Clostridia	Clostridiales	Clostridiaceae	Clostridium	tetani
denovo9542	10	0	0	0	10	TGGGGAATTTTGGGCAATGGGCGCAGGCCTGATGCAGCCATGCCGCGTGTATGAAGAAGGCCTTCGGGTTGTAAAGTACTTTCAGCGGGGAGGAAGGGAGTAAAGTTAATACCTTTGCTCATTGACGTTACCCGCAGAAGAAGCACCGGCTAACTCTGT	Proteobacteria	Gammaproteobacteria	Enterobacteriales	Enterobacteriaceae	Escherichia	coli
denovo10180	2	0	0	0	2	TGGGGAATATTGCACAATGGGCGCAAGCCTGATGCAGCCATGCCGCGTGTATGAAGAAGGCCTTCGGGTTGTAAAGTACTTTCAGCGGGGAGGAAGGGAGTAAAGTTAATACCTTTGCTCATTGACGGTACCCGGCGAATAAGCACCGGCTAACTACGT	Proteobacteria	Gammaproteobacteria	Enterobacteriales	Enterobacteriaceae	Escherichia	coli
denovo10272	2	0	0	0	2	TACGGAATATTGGTCAATGGACGCAAGCCTGATGCAGCCATGCAGCGTGTATGAAGAAGGCCTTCGGGTTGTAAAGTACTTTCAGCGGGGAGGAAGGGAGTAAAGTTAATACCTTTGCTCATTGACGTTACCCGCAGAAGAAGCACCGGCTAACTCCGT	Proteobacteria	Gammaproteobacteria	Enterobacteriales	Enterobacteriaceae	Escherichia	coli
denovo10292	3	0	0	0	3	TGGGGAATCTTGGACAATGGGCGCAAGCCTGATGCAGCAACGCCGCGTGCGGGATGACGGCCTTCGGGTTGTAAACCGCTTTTAGTAGGGAAGAAGCCTTCGGGTGACGGTACCTGCAGAAAAAGGACCGGCTAACTACGT	Actinobacteria	Actinobacteria	Actinomycetales	Microbacteriaceae	Agromyces	mediolanus
denovo10340	2	0	2	0	0	TGAGGAATATTGGTCAATGGACGAGAGTCTGAACCAGCCAAGTAGCGTGAAGGATGACTGCCCTATGGGTTGTAAACTTCTTTTATACGGGAATAAAGTGGAGTATGCATACTCCTTTGTATGTACCGTATGAATAAGGATCGGCTAACTCCGT	Bacteroidetes	Bacteroidia	Bacteroidales	Bacteroidaceae	Bacteroides	eggerthii
denovo10772	31	1	21	7	2	TGAGGAATATTGGTCAATGGAGGCAACTCTGAACCAGCCATGCCGCGTGCAGGATGACGGTCCTATGGATTGTAAACTGCTTTTGTACAGGAAGAAACCTCTCTACGAGTAGAGACTTGACGGTACTGTAAGAATAAGGATCGGCTAACTCCGT	Bacteroidetes	Flavobacteriia	Flavobacteriales	Flavobacteriaceae	Myroides	odoratimimus
denovo10842	2	0	0	0	2	TGGGGAATATTGCACAATGGGCGCAAGCCTGATGCAGCCATGCCGCGTGTATGAAGAAGGCCTTCGGGTTGTAAAGTACTTTCAGCGGGGAGGAAGGGAGTAAAGTTAATACCTTTGCTCATTGACGTTAAATACAGAAGAAGCACCGGCCAACTACGT	Proteobacteria	Gammaproteobacteria	Enterobacteriales	Enterobacteriaceae	Escherichia	coli
denovo10959	31	0	17	1	13	TGGGGAATTTTCCGCAATGGGCGAAAGCCTGACGCAGCGACGCCGCGTGGGGGATGACGGCCTTCGGGTTGTAAACTCCTTTCGCTAGGGACGAAGCTTTTTGTGACGGTACCTAGATAAGAAGCACCGGCTAACTACGT	Actinobacteria	Actinobacteria	Actinomycetales	Corynebacteriaceae	Corynebacterium	pilosum
denovo11555	254	13	144	37	60	TAGGGAATCTTCCGCAATGGGCGAAAGCCTGACGGAGCAACGCCGCGTGAGTGATGAAGGTTTTCGGATCGTAAAACTCTGTTATTAGGGAAGAACAAATGCGTAAGTAACTGTGCGCATCTTGACGGTACCTAATCAGAAAGCCACGGCTAACTACGT	Firmicutes	Bacilli	Bacillales	Staphylococcaceae	Staphylococcus	succinus
denovo11568	11	1	0	0	10	TGGGGAATATTGGACAATGGGCGCAAGCCTGATCCAGCCATACCGCGTGGGTGAAGAAGGCCTTCGGGTTGTAAAGCCCTTTTGTTGGGAAAGAAATCCTGTCGATTAATACTCGGTGGGGATGACGGTACCCAAAGAATAAGCACCGGCTAACTTCGT	Proteobacteria	Gammaproteobacteria	Xanthomonadales	Xanthomonadaceae	Pseudoxanthomonas	mexicana
denovo11785	43	1	31	2	9	TAGGGAATCTTCCGCAATGGACGAAAGTCTGACGGAGCAACGCCGCGTGAGCGAAGAAGGTCTTCGGATCGTAAAGCTCTGTTGTTAGGGAAGAACAAGTATCGTTCGAATAGGGCGGTACCTTGACGGTACCTAACCAGAAAGCCACGGCTAACTACGT	Firmicutes	Bacilli	Bacillales	Bacillaceae	Bacillus	humi
denovo11875	4	0	2	0	2	TGGGGAATATTGGACAATGGGCGCAAGCCTGATCCAGCAATGCCGCGTGAGTGAAGAAGGCCTTCGGGTTGTAAAGTACTTTCAGCGGGGAGGAAGGTGTTGAGGTTAATAACCTCAGCAATTGACGTTACCCGCAGAATAAGCACCGGCTAACTCCGT	Proteobacteria	Gammaproteobacteria	Enterobacteriales	Enterobacteriaceae	Enterobacter	ludwigii
denovo11933	44	0	0	0	44	TGGGGAATATTGCACAATGGGCGCAAGCCTGATGCAGCCATGCCGCGTGTATGAAGAAGGCCTTCGGGTTGTAAAGTACTTTCAGCGGGGAGGAAGGGAGTAAAGTTAATACCTTTGCTCATTGACGGTACCTGCAGAAGAAGGCCCGGCCAACTACGT	Proteobacteria	Gammaproteobacteria	Enterobacteriales	Enterobacteriaceae	Escherichia	coli
denovo11974	2	0	1	1	0	TAGGGAATTTTCGTCAATGGGGGGAACCCTGAACGAGCAATGCCGCGTGAGTGAGGAAGGTCTTCGGATCGTAAAGCTCTGTTGTAAGAGAAAAACGGCACTCATAGGGAATGATGAGTGAGTGATGGTATCTTACCAGAAAGTCACGGCTAACTACGT	Firmicutes	Erysipelotrichi	Erysipelotrichales	Erysipelotrichaceae	[Eubacterium]	biforme
denovo12453	4	0	0	0	4	TGAGGAATATTGGTCAATGGACGGAAGTCTGATGCAGCCATGCCGCGTGTATGAAGAAGGCCTTCGGGTTGTAAAGTACTTTCAGCGGGGAGGAAGGGAGTAAAGTTAATACCTTTGCTCATTGACGTTACCCGCAGAAGAAGCACCGGCTAACTCCGT	Proteobacteria	Gammaproteobacteria	Enterobacteriales	Enterobacteriaceae	Escherichia	coli
denovo12638	22	0	0	0	22	TAGGGAATCTTCGGCAATGGGGGGAACCCTGACCGAGCAACGCCGCGTGAGTGAAGAAGGTTTTCGGATCGTAAAGCTCTGTTGTTAAGGAAGAACGAGTGTGAGAATGGAAAGTTCATACTGTGACGGTACTTAACCAGAAAGGGACGGCTAACTACGT	Firmicutes	Bacilli	Lactobacillales	Streptococcaceae	Streptococcus	anginosus
denovo12654	3	0	2	0	1	TTAGGAATCTTCCACAATGGGCGCAAGCCTGATGCAGCCATGCCGCGTGTATGAAGAAGGCCTTCGGGTTGTAAAGTACTTTCAGCGGGGAGGAAGGGAGTAAAGTTAATACCTTTGCTCATTGACGTTACCCGCAGAAGAAGCTGCGGCTAACTCCGT	Proteobacteria	Gammaproteobacteria	Enterobacteriales	Enterobacteriaceae	Escherichia	coli
denovo12710	2	0	2	0	0	TGAGGAATATTGGTCAATGGGCGCAAGCCTGATGCAGCCATGCCGCGTGTATGAAGAAGGCCTTCGGGTTGTAAAGTACTTTCAGCGGGGAGGAAGGTGTTGAGGTTAATAACCTCAGCAATTGACGTTACCCGCAGAAGAAGCACCGGCTAACTCTGT	Proteobacteria	Gammaproteobacteria	Enterobacteriales	Enterobacteriaceae	Enterobacter	ludwigii
denovo12799	5	0	0	0	5	TGGGGAATTTTCCGCAATGGACGAAAGTCTGACGGAGCAACGCCGCGTGAGCGATGAAGGCCTTCGGGTCGTAAAGCTCTGTTGTTAGGGAAGAACAAGTATCGGAGTAACTGCCGGTACCTTGACGGTACCTAACCAGAAAGCCACGGCTAACTCTGT	Firmicutes	Bacilli	Bacillales	Bacillaceae	Bacillus	foraminis
denovo12964	3	0	0	0	3	TGGGGAATTTTGGACAATGGGCGAAAGCCTGATCCAGCAATGCCGCGTGAGTGAAGAAGGCCTTCGGGTTGTAAAGGACTTTTGTCCGGGAAGAAAAGCGCGATGTTAATACCATTGCGTGCTGACGGTACCGGAAGAATAAGCACCGGCTAACTACGT	Proteobacteria	Betaproteobacteria	Neisseriales	Neisseriaceae	Neisseria	oralis
denovo12966	6	0	0	0	6	TGAGGAATTTTCGGCAATGGGCGCAAGCCTGATGCAGCCATGCCGCGTGTATGAAGAAGGCCTTCGGGTTGTAAAGTACTTTCAGCGGGGAGGAAGGGAGTAAAGTTAATACCTTTGCTCATTGACGTTACCCGCAGAAGAAGCACCGGCCAACTACGT	Proteobacteria	Gammaproteobacteria	Enterobacteriales	Enterobacteriaceae	Escherichia	coli
denovo13008	5	0	3	0	2	TGAGGAATATTGGTCAATGGGCGTAAGCCTGAACCAGCCAAGTCGCGTGAGGGATGAAGGTTCTATGGATCGTAAACCTCTTTTATAAGGGAATAAAGTGTGGGACGTGTCCTGTTTTGTATGTACCTTATGAATAAGGATCGGCTAACTCCGT	Bacteroidetes	Bacteroidia	Bacteroidales	Porphyromonadaceae	Parabacteroides	distasonis
denovo13012	24	0	0	24	0	TGGGGAATATTGCACAATGGGCGCAAGCCTGATGCAGCCATGCCGCGTGTGTGAAGAAGGCCTTCGGGTTGTAAAGCACTTTCAGCGGGGAGGAAGGGTCACTAGTTAATACCTAGTGGCATTGACGTTACTCGCAGAAGAAGCACCGGCTAACTCCGT	Proteobacteria	Gammaproteobacteria	Enterobacteriales	Enterobacteriaceae	Plesiomonas	shigelloides
denovo13533	4	0	4	0	0	TGGGGAATATTGGACAATGGGGGAAACCCTGATCCAGCCATGCCGCGTGTGTGAAGAAGGCCTTCGGGTTGTAAAGCACTTTCAGCGAGGAAGAAGGCCTGAGGGTTAATACCCTTCAGGAAGGACATCACTCGCAGAAGAAGCACCGGCTAACTCCGT	Proteobacteria	Gammaproteobacteria	Oceanospirillales	Halomonadaceae	Halomonas	pacifica
denovo13677	13	0	0	0	13	TAGGGAATCTTCCGCAATGGACGCAAGTCTGACGGAGCAACGCCGCGTGAGTGATGAAGGTTTTCGGATCGTAAAGCTCTGTTGCCCTAGACGAACAGCAAGGAGAGTAACTGCTCTTTGTGTGACGGTATAGGAGAAGAAAGCCCCGGCTAACTACGT	Firmicutes	Bacilli	Bacillales	Paenibacillaceae	Paenibacillus	chondroitinus
denovo13754	20	0	1	7	12	TGGGGAATATTGGACAATGGGCGCAAGCCTGATCCAGCCATGCCGCGTGAGTGATGAAGGCCTTCGGGTTGTAAAGCTCTTTCGCACACGACGATGATGACGGTAGTGTGAGAAGAAGCCCCGGCTAACTTCGT	Proteobacteria	Alphaproteobacteria	Rhodospirillales	Rhodospirillaceae	Azospirillum	massiliensis
denovo13790	459	0	1	458	0	TGAGGAATATTGGTCAATGGGCGAGAGCCTGAACCAGCCAAGTCGCGTGAAGGATGAAGGATCTATGGTTCGTAAACTTCTTTTATAAGGGAATAAAGTGCGGCACGTGTGCTGTTTTGTATGTACCTTATGAATAAGGATCGGCTAACTCCGT	Bacteroidetes	Bacteroidia	Bacteroidales	Porphyromonadaceae	Parabacteroides	gordonii
denovo13954	2	0	0	0	2	TGGGGAATCTTGCGCAATGGCCTAACGGCTGACGCAGCGACGCCGCGTGAGTGATGACGGCCTTCGGGTTGTAAAGCTCTGTTAATCGGGACGAAAGGCCTTCTTGCGAATAGTGAGAAGGATTGACGGTACCGGAATAGAAAGCCACGGCTAACTACGT	Firmicutes	Clostridia	Clostridiales	Veillonellaceae	Veillonella	dispar
denovo14098	6	0	0	0	6	TAGGGAATATTCCGCAATGGGGGGAACCCCGACGGAGCGACGCCGCGTGGACGACGAAGGCCGGAAGGTTGTAAAGTCCTTTTTTCCGCGAGGAATAAGGCCGGGAGGGAATGCCCGGCCGGTGACGGTAGCGGAGGAATAAGCACCGGCTAATTACGT	Spirochaetes	Spirochaetes	Spirochaetales	Spirochaetaceae	Treponema	amylovorum
denovo14319	2	0	0	0	2	TGGGGAATATTGGACAATGGGCGCAAGCCTGATGGAGCGACGCCGCGTGAGGGATGAAGGTTTTCGGATCGTAAACCTCTGAATCTGGGACGAAAGAGCCTTATGGCAGATGACGGTACCAGAGTAATAGCACCGTCTAACTCCGT	[Thermi]	Deinococci	Deinococcales	Deinococcaceae	Deinococcus	aquatilis
denovo14354	4	0	0	4	0	TGGGGAATATTGCACAATGGGGGAAACCCTGATGCAGCAACGCCGCGTGAGTGATGAAGGTCTTCGGATCGTAAAGCTCTGTCTTTAGGGAAGATTATGACGGTACCTAAGGAGGAAGCCACGGCTAACTACGT	Firmicutes	Clostridia	Clostridiales	Clostridiaceae	Clostridium	perfringens
denovo14492	3	0	0	0	3	TAGGGAATCTTCGGCAATGGACGGAAGTCTGACCGAGCAACGCCGCGTGAGTGAAGAAGGTTTTCGGATCGTAAAGCTCTGTTGTAAGAGAAGAACGAGTGTGAGAGTGGAAAGTTCACACTGTGACGGTACCTGCAGAGGAAGCACCGGCTAACTACGT	Firmicutes	Bacilli	Lactobacillales	Streptococcaceae	Streptococcus	infantis
denovo14572	6	1	2	3	0	TGGGGAATATTGCACAATGGGCGCAAGCCTGATGCAGCGACGCCGCGTGAGGGATGGAGGCCTTCGGGTTGTAAACCTCTTTTATCGGGGAGCAAGCGAGAGTGAGTTTACCCGTTGAATAAGCACCGGCTAACTACGT	Actinobacteria	Actinobacteria	Bifidobacteriales	Bifidobacteriaceae	Bifidobacterium	longum
denovo14728	8	0	8	0	0	TGGGGAATATTGCGCAATGGGCGAAAGCCTGACGCAGCCATGCCGCGTGTGTGAAGAAGGCCTTATGGTTGTAAAGCACTTTAAGCGAGGAGGAGGCTACTTTAGTTAATACCTAGAGATAGTGGACGTTACTCGCAGAATAAGCACCGGCTAACTCTGT	Proteobacteria	Gammaproteobacteria	Pseudomonadales	Moraxellaceae	Acinetobacter	rhizosphaerae
denovo14784	391	8	139	212	32	TAGGGAATCTTCCGCAATGGGCGAAAGCCTGACGGAGCAACGCCGCGTGAGTGATGAAGGTCTTCGGATCGTAAAACTCTGTTGTTAGGGAAGAACAAATTTGTTAGTAACTGAACAAGTCTTGACGGTACCTAACCAGAAAGCCACGGCTAACTACGT	Firmicutes	Bacilli	Bacillales	Staphylococcaceae	Staphylococcus	sciuri
denovo14870	4	0	0	0	4	TGGGGAATTTTGGACAATGGGGGAAACCCTGATCCAGCCATGCCGCGTGAGTGAAGAAGGCCTTCGGGTTGTAAAGCTCTTTCAGCCGGAACGAAACGGTCACGGTTAATACCTGTGACCACTGACGGTACCGGAAGAAGAAGCACCGGCTAACTACGT	Proteobacteria	Betaproteobacteria	Nitrosomonadales	Nitrosomonadaceae	Nitrosovibrio	tenuis
denovo14898	96	0	0	0	96	TGGGGAATATTGCGCAATGGGGGCAACCCTGACGCAGCCATGCCGCGTGAATGAAGAAGGCCTTCGGGTTGTAAAGTTCTTTCGGTGACGAGGAAGGTTGTTGTGTTAATAGCGCAACAAATTGACGTTAATCACAGAAGAAGCACCGGCTAACTCCGT	Proteobacteria	Gammaproteobacteria	Pasteurellales	Pasteurellaceae	Aggregatibacter	segnis
denovo14980	4	0	0	0	4	TCGAGGATCTTCGGCAATGGGCGGAAGCCTGATGCAGCAACGCCGCGTGCGGGATGACGGCCTTCGGGTTGTAAACCGCTTTCGCCTGTGACGAAGCGTGAGTGACGGTAATGGGTAAAGAAGCACCGGCTAACTACGT	Actinobacteria	Actinobacteria	Actinomycetales	Propionibacteriaceae	Propionibacterium	acnes
denovo15057	4349	66	666	2628	989	TGGGGAATATTGCACAATGGGGGAAACCCTGATGCAGCGACGCAGCGTGCGGGATGACGGCCTTCGGGTTGTAAACCGCTTTCAGCAGGGAAGAAGCGAAAGTGACGGTACCTGCAGAAGAAGTACCGGCTAACTACGT	Actinobacteria	Actinobacteria	Actinomycetales	Brevibacteriaceae	Brevibacterium	aureum
denovo15064	4	0	0	0	4	TGAGGAATCTTGGTCAATGGGCGAGAGCCTGATGCAGCCATGCCGCGTGTATGAAGAAGGCCTTCGGGTTGTAAAGTACTTTCAGCGGGGAGGAAGGGAGTAAAGTTAATACCTTTGCTCATTGACGTTACCCGCAGAAGAAGCACCGGCTAACTCCGT	Proteobacteria	Gammaproteobacteria	Enterobacteriales	Enterobacteriaceae	Escherichia	coli
denovo15075	3546	321	289	2930	6	TGGGGAATATTGCACAATGGGCGCAAGCCTGATGCAGCCATGCCGCGTGTATGAAGAAGGCCTTCGGGTTGTAAAGTACTTTCAGTCGGGAGGAAGGTGTCAAGGTTAATAACCTTGGCAATTGACGTTACCGACAGAAGAAGCACCGGCTAACTCCGT	Proteobacteria	Gammaproteobacteria	Enterobacteriales	Enterobacteriaceae	Morganella	morganii
denovo15107	4	0	2	0	2	TGAGGAATATTGGTCAATGGGCCCAAGCCTGATGCAGCAACGCCGCGTGCGGGATGACGGCCTTCGGGTTGTAAACCGCTTTCGCCTGTGACGAAGCGTGAGTGACGGTAATGGGTAAAGAAGCACCGGCTAACTACGT	Actinobacteria	Actinobacteria	Actinomycetales	Propionibacteriaceae	Propionibacterium	acnes
denovo15266	2	0	2	0	0	TGGGGTATCTTAGAAAATGGGCGAAAGCCTGATCTAGCCATGCCGCGTGTGTGAAGAAGGCCTTCGGGTTGTAAAGCACTTTCAGTAGGGAGGAAGGCTTTGGGCTAATACCCTGGAGTACTTGACGTTACCTACAGAAGAAGCACCGGCTAATTTCGT	Proteobacteria	Gammaproteobacteria	Oceanospirillales	Alcanivoracaceae	Alcanivorax	dieselolei
denovo15369	2	0	0	2	0	TAAGGAATATTGGTCAATGGACGGAAGTCTGATGCAGCAACGCCGCGTGGAGGATGACACATTTCGGTGCGTAAACTCCTTTTATATGAGAAGATAATGACGGTATTATATGAATAAGCACCGGCTAACTCCGT	Proteobacteria	Epsilonproteobacteria	Campylobacterales	Campylobacteraceae	Arcobacter	cryaerophilus
denovo15389	27	0	1	2	24	TGGGGAATATTGCACAATGGGGGAAACCCTGATGCAGCGACGCAGCGTGCGGGATGACGGCCTTCGGGTTGTAAACCGCTTTCAGCAGGGAAGAAGCCGTAAGGTGACGGTACCTGCAGAAGAAGGCCCGGCCAACTACGT	Actinobacteria	Actinobacteria	Actinomycetales	Brevibacteriaceae	Brevibacterium	aureum
denovo15903	6	0	0	0	6	TGGGGAATTTTGGACAATGGGCGAAAGCCTGATCCAGCAATGCCGCGTGAGTGAAGAAGGCCTTCGGGTTGTAAAGCACTTTCAGTAGGGAGGAAGGTAGTGTAGTTAACACCTGCATTATTTGACGTTACCTACAGAAGAAGCACCGGCTAACTCCGT	Proteobacteria	Gammaproteobacteria	Vibrionales	Vibrionaceae	Photobacterium	damselae
denovo15967	49343	805	1915	605	46018	TGGGGAATATTGCACAATGGGCGCAAGCCTGATGCAGCCATGCCGCGTGTATGAAGAAGGCCTTCGGGTTGTAAAGTACTTTCAGCGGGGAGGAAGGGAGTAAAGTTAATACCTTTGCTCATTGACGTTACCCGCAGAAGAAGCACCGGCTAACTCCGT	Proteobacteria	Gammaproteobacteria	Enterobacteriales	Enterobacteriaceae	Escherichia	coli
denovo16071	6	0	0	5	1	TGGGGAATTTTGCGCAATGGGCGAAAGCCTGACGCAGCAACGCCGCGTGTGTGATGAAGGTCTTTGGATTGTAAAGCACTTTCGACCGGGACGAAACCGTAAAGCCTAATACGCTTTGCCTTGACGGTACCGGGAGAAGAAGCACCGGCTAACTCTGT	Proteobacteria	Deltaproteobacteria	Myxococcales	Myxococcaceae	Corallococcus	exiguus
denovo16190	2	0	0	0	2	TGGGGAATTTTGGACAATGGGCGCAAGCCTGATCCAGCCATGCCGCGTGTGTTAAGAAGGTCTTCGGATTGTAAAGCACTTTAAGTTGGGAGGAAGGGTTGTACGTTAATACCGTGCAATTTTGACGTTACCGACAGAATAAGCACCGGCTAACTTCGT	Proteobacteria	Gammaproteobacteria	Pseudomonadales	Pseudomonadaceae	Pseudomonas	pseudoalcaligenes
denovo16193	2	0	0	2	0	TGGGGAATATTGCACAATGGGCGCAAGCCTGATGCAGCCATGCCGCGTGAACGATGAAGGTCTTCGGATCGTAAAGTTCTGTTGCAGGGGAAGATAATGACGGTACCTTGTGAGGAAGCCCCAGCTAACTACGT	Firmicutes	Clostridia	Clostridiales	Peptostreptococcaceae	Peptostreptococcus	anaerobius
denovo16742	6	0	0	0	6	TGGGGAATTTTGGACAATGGGCGCAAGCCTGAACCAGCCATGCCGCGTGCAGGATGACGGTCCTATGGATTGTAAACTGCTTTTGTACGGGAAGAAACACTCCGACGTGTCGGAGCTTGACGGTACCGTAAGAATAAGGATCGGCTAACTCCGT	Bacteroidetes	Flavobacteriia	Flavobacteriales	Flavobacteriaceae	Flavobacterium	succinicans
denovo16746	2	1	0	0	1	TGGGGAATATTGCACAATGGGCGCAAGCTTGATGCAGCCATGCCGCGTGTATGAAGAAGGCCTTCGGGTTGTAAAGTACTTTCAGCGGGGAGGAAGGGAGTAAAGTTAATACCTTTGCTCATTGACGGTACCGGCAGAATAAGCATCGGCTAACTCCGT	Proteobacteria	Gammaproteobacteria	Enterobacteriales	Enterobacteriaceae	Escherichia	coli
denovo16853	13	0	7	3	3	TAGGGAATCTTCCGCAATGGACGAAAGTCTGACGGAGCAACGCCGCGTGAGTGAAGAAGGTTTTCGGATCGTAAAACTCTGTTGTCAGGGAAGAACAAGTATGGGAGTAACTGCCCGTACCTTGACGGTACCTGGCCAGAAAGCCACGGCTAACTACGT	Firmicutes	Bacilli	Bacillales	Bacillaceae	Bacillus	badius
denovo17024	2	0	2	0	0	TAAGGAATATTGGTCAATGGACGGAAGTCTGAACCAGCCATGCCGCGTGTATGAAGAAGGCCTTCGGGTTGTAAAGTACTTTCAGCGAGGAGGAAGGCGTTAAGGTTAATAACCTTGGCGATTGACGTTACTCGCAGAAGAAGCACCGGCTAACTCCGT	Proteobacteria	Gammaproteobacteria	Enterobacteriales	Enterobacteriaceae	Enterobacter	aerogenes
denovo17055	2	0	1	0	1	TAGGGAATATTGCACAATGGGCGAAAGCCTGATGCAGCAACGCCGCGTGCACGATGAAGGCCTTCGGGTTGTAAACCGCTTTCGCCTGTGACGAAGCGTGAGTGACGGTAATGGGTAAAGAAGCACCGGCTAACTACGT	Actinobacteria	Actinobacteria	Actinomycetales	Propionibacteriaceae	Propionibacterium	acnes
denovo17250	4	1	2	0	1	TAGGGAATCTTCGGCAATGGGGGGAACCCTGACCGAGCAACGCCGCGTGAGTGAAGAAGGTTTTCGGATCGTAAAGCTCTGTTGTTAGAGAAGAACGTTGGTAGGAGTGGAAAATCTACCAAGTGACGGTAACTAACCAGAAAGGGACGGCTAACTACGT	Firmicutes	Bacilli	Lactobacillales	Streptococcaceae	Streptococcus	agalactiae
denovo17407	2	0	0	0	2	TGGGGAATCTTGGCCAATGGGCGCAAGCCTGATCCAGCAATGCCGCGTGGGTGAAGAAGGCCTTCGGGTTGTAAAGCCCTTTCGGCGGGGAAGAAATCGGTCAGGCGAATAGTCTGGCTGGATGACGGTACCAAAAGAATAAGCACCGGCTAACTACGT	Proteobacteria	Betaproteobacteria	Rhodocyclales	Rhodocyclaceae	Petrobacter	succinatimandens
denovo17512	2	0	0	0	2	TAGGGAATCTTCCGCAATGGACGCAAGTCTGACGGAGCAACGCCTCGTGAGTGATGAAGGTTTTCGGATCGTAAAGCTCTGTTGCCAGGGAAGAACGCTATGGAGAGTAACTGTTCCATAGGTGACGGTACCTGAGAAGAAAGCCCCGGCTAACTACGT	Firmicutes	Bacilli	Bacillales	Paenibacillaceae	Paenibacillus	lentimorbus
denovo17652	23	0	0	0	23	TGGGGAATTTTGGACAATGGGGGCAACCCTGATCCAGCCATGCCGCGTGTCTGAAGAAGGCCTTCGGGTTGTAAAGGACTTTTGTCCGGGAAGAAAAGCGCGATGTTAATACCATTGCGTGCTGACGGTACCGGAAGAATAAGCACCGGCTAACTACGT	Proteobacteria	Betaproteobacteria	Neisseriales	Neisseriaceae	Neisseria	oralis
denovo17783	11	0	0	1	10	TGGGGAATATTGGACAATGGGGGGAACCCTGATCCAGCCATGCCGCGTGTGTGAAGAAGGCCTTTTGGTTGTAAAGCACTTTAAGCGAGGAGGAGGCTACCGAGATTAATACTCTTGGATAGTGGACGTTACTCGCAGAATAAGCACCGGCTAACTACGT	Proteobacteria	Gammaproteobacteria	Pseudomonadales	Moraxellaceae	Acinetobacter	lwoffii
denovo17814	4	0	0	0	4	TGGGGAATTTTGGACAATGGGCGAAAGCCTGATCCAGCAATGCCGCGTGTGTGAAGAAGGCCTTCGGGTTGTAAAGCACTTTAGGCTGGAAAGAAAAAGCTTTGGCTAATATCCAAAGCCTTGACGGTACCAGCAGAATAAGCACCGGCTAACTCTGT	Proteobacteria	Gammaproteobacteria	Xanthomonadales	Sinobacteraceae	Hydrocarboniphaga	effusa
denovo18046	2	0	0	0	2	TTAGGAATTTTGGGCAATGGACGGAAGTCTGACCGAGCAACGCCGCGTGAGTGAAGAAGGTTTTCGGATCGTAAAGCTCTGTTGTAAGAGAAGAACGAGTGTGAGAGTGGAAAGTTCACACTGTGACGGTATCTTACCAGAAAGGGACGGCTAACTTCGT	Firmicutes	Bacilli	Lactobacillales	Streptococcaceae	Streptococcus	infantis
denovo18341	6	0	4	1	1	TGGGGAATATTGGACAATGGGCGAAAGCCTGATCCAGCGACGCCGCGTGAGTGATGAAGGTCTTCGGATCGTAAAACTCTGTTGTTAGGGAAGAACAAATTTGTTAGTAACTGAACAAGTCTTGACGGTACCTAACCAGAAAGCCACGGCTAACTACGT	Firmicutes	Bacilli	Bacillales	Staphylococcaceae	Staphylococcus	sciuri
denovo18343	9	0	0	0	9	TGAGGAATATTGGTCAATGGACGCAAGTCTGAACCAGCCAAGTAGCGTGCAGGATGACGGCCCTATGGGTTGTAAACTGCTTTTATGTGGGAATAAAGTGGCGCACGTGTGCGCCATTGCATGTACCTCATGAATAAGCACCGGCTAACTACGT	Bacteroidetes	Bacteroidia	Bacteroidales	Prevotellaceae	Prevotella	nigrescens
denovo18376	2	0	0	0	2	TGGGGAATCTTGCGCAATGGGCGAAAGCCTGACGCGGCGACGCCGCGTGAGTGATGAAGGCCTTCGGGTTGTAAAGTTCTTTCGGTGACGAGGAAGGTTGTTGTGTTAATAGCGCAACAAATTGACGTTAATCACAGAAGAAGCACCGGCTAACTCCGT	Proteobacteria	Gammaproteobacteria	Pasteurellales	Pasteurellaceae	Aggregatibacter	segnis
denovo18438	65	8	31	11	15	TGGGGAATATTGCACAATGGGCGCAAGCCTGATGCAGCGACGCCGCGTGGGGGATGAAGGCCTTCGGGTTGTAAACTCCTTTCAACCATGACGAAGCATTATGTGACGGTAGTGGTAGAAGAAGCACCGGCTAACTACGT	Actinobacteria	Actinobacteria	Actinomycetales	Corynebacteriaceae	Corynebacterium	variabile
denovo18468	68	0	0	0	68	TTTGGAATTTTGGACAATGGGCGAAAGCCTGATGCAGCCATGCCGCGTGTATGAAGAAGGCCTTCGGGTTGTAAAGTACTTTCAGCGGGGAGGAAGGGAGTAAAGTTAATACCTTTGCTCATTGACGTTACCCGCAGAAGAAGCACCGGCTAACTCCGT	Proteobacteria	Gammaproteobacteria	Enterobacteriales	Enterobacteriaceae	Escherichia	coli
denovo18637	4	0	1	0	3	TTAGGAATTTTCCACAATGGGCGGAAGCCTGATGCAGCAACGCCGCGTGCGGGATGACGGCCTTCGGGTTGTAAACCGCTTTCGCCTGTGACGAAGCGTGAGTGACGGTAATGGGTAAAGAAGCACCGGCCAACTACGT	Actinobacteria	Actinobacteria	Actinomycetales	Propionibacteriaceae	Propionibacterium	acnes
denovo18641	41	0	35	0	6	TGGGGAATTTTGGACAATGGGCGCAAGCCTGATCCAGCCATGCCGCGTGTCTGAAGAAGGCCTTCGGGTTGTAAAGGACTTTTGTCAGGGAAGAAAAGGCTGTTGCTAATATCGACAGCTGATGACGGTACCTGAAGAATAAGCACCGGCTAACTACGT	Proteobacteria	Betaproteobacteria	Neisseriales	Neisseriaceae	Neisseria	subflava
denovo18651	10	0	3	3	4	TGAGGAATATTGCACAATGGAGGAAACTCTGATGCAGCAACGCCGCGTGGAGGATGACGCATTTCGGTGTGTAAACTCCTTTTAAGAGGGAAGATTATGACGGTACCTCTTGAATAAGCACCGGCTAACTCCGT	Proteobacteria	Epsilonproteobacteria	Campylobacterales	Helicobacteraceae	Sulfuricurvum	kujiense
denovo19058	3	0	0	3	0	TGGGGAATATTGGACAATGGGCGCAAGCCTGATCCAGCCATACCGCGTGGGTGAAGAAGGCCTTCGGGTTGTAAAGCCCTTTTGTTGGGAAAGAAATCCAGCTGGCTAATACCCGGTTGGGATGACGGTACCCTGTGAGGAAGCCCCGGCTAACTACGT	Proteobacteria	Gammaproteobacteria	Xanthomonadales	Xanthomonadaceae	Stenotrophomonas	geniculata
denovo19101	28	0	0	0	28	TGAGGAATATTGGTCAATGGGCGAGAGCCTGAACCAGCCAAGTAGCGTGCGGGATGAAGGCCCTTGTGGTCGTAAACCGCTTTTATCAGTGAATAAAGTGCACCACGTGTGGTGTCATTGCAGGTAGCTGAAGAAAAAGGACCGGCTAATTCCGT	Bacteroidetes	Bacteroidia	Bacteroidales	[Paraprevotellaceae]	[Prevotella]	tannerae
denovo19452	2	0	0	2	0	TGAGGAATATTGGTCAATGGAGGCAACTCTGAACCAGCCATGCCGCGTGCAGGATGACGGTCCTATGGATTGTAAACTGCTTTTGTACGAGAAGAAACAACATTACGTGTAATGTCTTGACGGTATCGTAAGAATAAGGATCGGCTAACTCCGT	Bacteroidetes	Flavobacteriia	Flavobacteriales	Flavobacteriaceae	Flavobacterium	succinicans
denovo19459	5	0	0	0	5	TTAGGAATCTTGCGCAATGGGCGAAAGCCTGATGCAGCAACGCCGCGTGAGTGATGAAGGCCTTCGGGTCGTAAAACTCTGTCCTCAAGGAAGATAATGACGGTACTTGAGGAGGAAGCCCCGGCTAACTACGT	Firmicutes	Clostridia	Clostridiales	Peptostreptococcaceae	Clostridium	metallolevans
denovo19511	3	0	2	0	1	TGGGGAATATTGGACAATGGGCGCAAGCCTGATCCAGCCATGCCGCGTGAGTGATGAAGGTCTTAGGATTGTAAAGCTCTTTCACCGATGAAGATAATGACGGTAGTCGGAGAAGAAGCACCGGCTAACTCCGT	Proteobacteria	Alphaproteobacteria	Rhizobiales	Rhizobiaceae	Agrobacterium	vitis
denovo19563	2	0	0	0	2	TCGAGGATTTTTCTCAATGGGGGAAACCCTGATGCAGCGACGCAGCGTGCGGGATGACGGCCTTCGGGTTGTAAACCGCTTTCAGCAGGGAAGAAGCGAAAGTGACGGTACCTGCAGAAGAAGTACCGGCTAACTCCGT	Actinobacteria	Actinobacteria	Actinomycetales	Brevibacteriaceae	Brevibacterium	aureum
denovo20357	12	2	1	1	8	TGGGGAATTTTGGACAATGGGCGAAAGCCTGATCCAGCAATGCCGCGTGTGTGAAGAAGGCCTTCGGGTTGTAAAGCACTTTTGTCCGGAAAGAAATCCTTGGTCCTAATATGGCCGGGGGATGACGGTACCGGAAGAATAAGCACCGGCTAACTACGT	Proteobacteria	Betaproteobacteria	Burkholderiales	Burkholderiaceae	Salinispora	tropica
denovo20444	4	0	0	0	4	TGGGGAATTTTGGACAATGGGCGAAAGCCTGATCCAGCAATGCCGCGTGAGTGAAGAAGGGTTTCGGCTCGTAAAGCTCTGTTGTTAGAGAAGAACGTGCGTGAGAGCAACTGTTCACGCAGTGACGGTATCTAACCAGAAAGTCACGGCTAACTACGT	Firmicutes	Bacilli	Lactobacillales	Lactobacillaceae	Lactobacillus	mucosae
denovo20542	71	2	19	9	41	TGGGGAATATTGGACAATGGGCGCAAGCCTGATCCAGCCATGCCGCGTGTGTGAAGAAGGCCTTTTGGTTGTAAAGCACTTTAAGCGAGGAGGAGGCTCCTTTAGTTAATACCTAAAGTGAGTGGACGTTACTCGCAGAATAAGCACCGGCTAACTCTGT	Proteobacteria	Gammaproteobacteria	Pseudomonadales	Moraxellaceae	Acinetobacter	schindleri
denovo20765	13	1	5	3	4	TGAGGAATATTGGTCAATGGGCGAGAGCCTGAACCAGCCAAGTAGCGTGAAGGATGACTGCCCTACGGGTTGTAAACTTCTTTTATAAGGGAATAAAGTTCTCTACGTGTAGAGTTTTGTATGTACCTTATGAATAAGCATCGGCTAACTCCGT	Bacteroidetes	Bacteroidia	Bacteroidales	Bacteroidaceae	Bacteroides	barnesiae
denovo21013	2	0	0	0	2	TGGGGAATATTGCACAATGGGCGCAAGCCTGATGCAGCCATGCCGCGTGTATGAAGAAGGCCTTCGGGTTGTAAAGCACTTTTGTCCGGAAAGAAAACCTCGTGGCTAATATCCGTGAGGGATGACGGTACCGGAAGAATAAGCACCGGCTAACTACGT	Proteobacteria	Betaproteobacteria	Burkholderiales	Burkholderiaceae	Burkholderia	tuberum
denovo21213	2	0	2	0	0	TGGGGAATATTGGACAATGGGCGAAAGCCTGATCCAGCCATGCCGCGTGTGTGAAGAAGGTCTTCGGATTGTAAAGCTCTTTTGTCAGGGAAGAAACGGTAGAGGCTAATATCCTTTGCTAATGACGGTACCTGAAGAATAAGCACCGGCTAACTACGT	Proteobacteria	Betaproteobacteria	Burkholderiales	Oxalobacteraceae	Massilia	haematophila
denovo21240	5	0	0	0	5	TGGGGAATCTTCCGCAATGGGCGCAAGCCTGACGGAGCAACGCCGCGTGAGTGAAGAAGGTCTTCGGATCGTAAAGCTCTGTTGATGGGGACGAACGTGCCTAATGCGAATAGTTTTAGGTAATGACGGTACCCATCGAGGAAGCCACGGCTAACTACGT	Firmicutes	Clostridia	Clostridiales	Veillonellaceae	Selenomonas	noxia
denovo21686	2	0	0	2	0	CTAAGAATCTTCCGCAATGGGCGCAAGCCTGATGCAGCCATGCCGCGTGTATGAAGAAGGCCTTCGGGTTGTAAAGTACTTTCAGTCGGGAGGAAGGTGTCAAGGTTAATAACCTTGGCAATTGACGTTACCGACAGAAGAAGCACCGGCTAACTCCGT	Proteobacteria	Gammaproteobacteria	Enterobacteriales	Enterobacteriaceae	Morganella	morganii
denovo21794	16	0	0	14	2	TGGGGAATATTGCACAATGGGGGAAACCCTGATGCAGCGACGCAGCGTGCGGGATGACGGCCTTCGGGTTGTAAACCGCTTTCAGCAGGGAAGAAGCGAAAGTGACGGTACCGACAGAAGAAGCGACGGCTAAATACGT	Actinobacteria	Actinobacteria	Actinomycetales	Brevibacteriaceae	Brevibacterium	aureum
denovo21907	2	0	0	0	2	TGGGGAATTTTGGACAATGGGCGGAAGCCTGATCCAGCAACGCCGCGTGAGGGATGACGGCCTTCGGGTTGTAAACCTCTTTCAGTATCGACGAAGCGCCCGTGTGGGTGGTGACGGTAGGTACAGAAGAAGCACCGGCCAACTAAGT	Actinobacteria	Actinobacteria	Actinomycetales	Nocardioidaceae	Nocardioides	plantarum
denovo22607	3	0	1	0	2	TGGGGGATATTGCGCAATGGGCGAAAGCCTGACGCAGCGACGCCGCGTGAGTGATGAAGGGTTTCGGCTCGTAAAACTCTGTTATTAGGGAAGAACAAACGTGTAAGTAACTGTGCACGTCTTGACGGTACCTAATCAGAAAGCCACGGCTAACTACGT	Firmicutes	Bacilli	Bacillales	Planococcaceae	Staphylococcus	saprophyticus
denovo22933	2	0	1	0	1	TGGGGAATATTGCACAATGGGGGAAACCCTGATGCAGCCATGCCGCGTGCAGGATGACGCATCTATGGTGTGTAAACTGCTTTTGTACGGGAAGAAACAACTCTTCGTGAAGAGTCTTGACGGTACCGTAAGAATAAGGATCGGCTAACTCCGT	Bacteroidetes	Flavobacteriia	Flavobacteriales	Flavobacteriaceae	Flavobacterium	columnare
denovo23048	4	0	0	0	4	TGGGGAATTTTCCCCAATGGGCGCAAGCCTGATGCAGCGACGCCGCGTGAGGGATGACGGCCTTCGGGTTGTAAACCTCTTTCGCCAGGGACGAAGGGTGATACTGACGGTACCTGGAGAAGAAGCACCGGCTAACTACGT	Actinobacteria	Actinobacteria	Actinomycetales	Pseudonocardiaceae	Prauserella	rugosa
denovo23091	5	0	0	0	5	TGGGGAATTTTACGCAATGGGCGCAAGCCTGATCCAGCCATGCCGCGTGTATGAAGAAGGCCTTCGGGTTGTAAAGTACTTTCAGCGGGGAGGAAGGGAGTAAAGTTAATACCTTTGCTCATTGACGTTACCCGCAGAAGAAGCCCCGGCTAACTTCGT	Proteobacteria	Gammaproteobacteria	Enterobacteriales	Enterobacteriaceae	Escherichia	coli
denovo23359	16	1	6	0	9	TGGGGAATCTTGCACAATGGGCGGAAGCCTGATGCAGCAACGCCGCGTGGGGGATGACGGCCTTCGGGTTGTAAACCTCTTTTAGCAGGGAAGAAGCGGAAGTGACGGTACCTGCAGAAAAAGCGCCGGCTAACTACGT	Actinobacteria	Actinobacteria	Actinomycetales	Microbacteriaceae	Microbacterium	chocolatum
denovo23508	34	0	0	1	33	TGGGGAATATTGCGCAATGGGCGAAAGCCTGACGCAGCAACGCCGCGTGCGGGATGACGGCCTTCGGGTTGTAAACCTCTTTCGCCAGGGACGAAGCGCAAGTGACGGTACCTGGATAAGAAGCACCGGCCAACTACGT	Actinobacteria	Actinobacteria	Actinomycetales	Pseudonocardiaceae	Pseudonocardia	halophobica
denovo23623	10	0	9	0	1	TAAGGAATATTGGTCAATGGGCGGAAGCCTGAACCAGCCATGCCGCGTGCAGGATGACTGCCCTATGGGTTGTAAACTGCTTTTGTCCAGGAATAAACCTCCTTACGTGTAGGGAGCTGAATGTACTGGAAGAATAAGGATCGGCTAACTCCGT	Bacteroidetes	Sphingobacteriia	Sphingobacteriales	Sphingobacteriaceae	Sphingobacterium	multivorum
denovo24448	3	0	0	0	3	TGGGGAATATTGCACAATGGGCGCAAGCCTGATGCAGCGACGCCGCGTGAGGGATGACGGCCTTCGGGTTGTAAACCTCTTTCGCCAGGGACGAAGGGTGATACTGACGGTACCATTTGTAAGCCCCGGCTAACTACGT	Actinobacteria	Actinobacteria	Actinomycetales	Pseudonocardiaceae	Prauserella	rugosa
denovo24808	5	0	5	0	0	TGGGGAATATTGGACAATGGGCGCAAGCCTGATCCAGCCATGCCGCGTGAGTGATGAAGGCCCTAGGGTTGTAAAGCTCTTTCAGCGAGGAGGATAATGACGTTACTCGCAGAAGAAGCCCCGGCTAACTTCGT	Proteobacteria	Alphaproteobacteria	Rhizobiales	Hyphomicrobiaceae	Polymorphum	gilvum
denovo24857	3	0	0	0	3	TGGGGAATATTGCACAATGGGCGCAAGCCTGATGCAGCCATGCCGCGTGTCTGAAGAAGGCCTTCGGGTTGTAAAGGACTTTTGTCCGGGAAGAAAAGCGCGATGTTAATACCATTGCGTGCTGACGGTACCGGAAGAATAAGCACCGGCTAACTACGT	Proteobacteria	Betaproteobacteria	Neisseriales	Neisseriaceae	Neisseria	oralis
denovo24903	219	2	169	20	28	TGGGGAATATTGCACAATGGGCGCAAGCCTGATGCAGCGACGCCGCGTGAGGGATGACGGCCTTCGGGTTGTAAACCTCTGTTAGCAGGGAAGAAGAGAGATTGACGGTACCTGCAGAGAAAGCGCCGGCTAACTACGT	Actinobacteria	Actinobacteria	Actinomycetales	Micrococcaceae	Rothia	mucilaginosa
denovo25591	156	4	91	4	57	TAGGGAATCTTCGGCAATGGGGGCAACCCTGACCGAGCAACGCCGCGTGAGTGAAGAAGGTTTTCGGATCGTAAAGCTCTGTTGTAAGAGAAGAACGTGTGTGAGAGTGGAAAGTTCACACAGTGACGGTAACTTACCAGAAAGGGACGGCTAACTACGT	Firmicutes	Bacilli	Lactobacillales	Streptococcaceae	Streptococcus	luteciae
denovo26040	10	0	5	0	5	TGGGGAATTTTGGACAATGGGCGAAAGCCTGATCCAGCCATGCCGCGTGTGTGAAGAAGGCCTTTTGGTTGTAAAGCACTTTAAGCGAGGAGGAGGCTACTTGGATTAATACTCTAGGATAGTGGACGTTACTCGCAGAATAAGCACCGGCTAACTACGT	Proteobacteria	Gammaproteobacteria	Pseudomonadales	Moraxellaceae	Acinetobacter	johnsonii
denovo26125	2	0	0	0	2	TGGGGAATTTTGCGCAATGGGCGAAAGCCTGACGGAGCAACGCCGCGTGAGTGATGACGGCCTTCGGGTTGTAAAGTACTTTCAGCGGGGATGAAGGGAGTAAAGTTAATACCTTTGCTCATTGACGTTACCCGCAGAAGAAGCACCGGCTAACTCCGT	Proteobacteria	Gammaproteobacteria	Enterobacteriales	Enterobacteriaceae	Shigella	sonnei
denovo26312	5	0	3	0	2	TGGGGAATCTTCCGCAATGGACGAAAGTCTGACGGAGCAACGCCGCGTGAGTGAAGAAGGTTTTCGGATCGTAAAACTCTGTTGTTAGGGAAGAACAAGTGCCGTTCGAATAGGGCGGCGCCTTGACGGTACCTAACCAGAAAGCCACGGCTAACTACGT	Firmicutes	Bacilli	Bacillales	Bacillaceae	Bacillus	marisflavi
denovo26621	4	0	0	1	3	TGGGGAATCTTGGACAATGGGCGCAAGCCTGATCCAGCCATGCCGCGTGGGTGAAGAAGGCCTTCGGGTTGTAAAGCCCTTTTGTTGGGAAAGAAAAGCAGTCGATTAATACTCGATTGTTCTGACGGTACCCAAAGAATAAGCACCGGCTAACTTCGT	Proteobacteria	Gammaproteobacteria	Xanthomonadales	Xanthomonadaceae	Stenotrophomonas	panacihumi
denovo26747	2	0	0	0	2	TGGGGAATCTTGCGCAAATGCGGGAAACCGTGACGCAGCGACGCCGCGTGGGGGATGACGGCCTTCGGGTTGTAAACTCCTTTCGCTAGGGACGAAGCTTTTTGTGACGGTACCTAGATAAGAAGCACCGGCTAACTACGT	Actinobacteria	Actinobacteria	Actinomycetales	Corynebacteriaceae	Corynebacterium	pilosum
denovo27081	82	13	31	20	18	TGGGGAATATTGCACAATGGGGGAAACCCTGATGCAGCGACGCCGCGTGGAGGAAGAAGGTCTTCGGATTGTAAACTCCTGTTGTTGAGGAAGATAATGACGGTACTCAACAAGGAAGTGACGGCTAACTACGT	Firmicutes	Clostridia	Clostridiales	Ruminococcaceae	Faecalibacterium	prausnitzii
denovo27337	4	0	0	0	4	TGGGGAATTTTGGACAATGGGCGAAAGCCTGATGGAGCAACACCGCGTGAGTGAAGAAGGGTTTCGGCTCGTAAAGCTCTGTTGTTGGAGAAGAACGTGCGTGAGAGTAACTGTTCATGCAGTGACGGTATCCAACCAGAAAGTCACGGCTAACTACGT	Firmicutes	Bacilli	Lactobacillales	Lactobacillaceae	Lactobacillus	reuteri
denovo27352	5	0	1	0	4	TGAGGAATATTGGTCAATGGGCGCAAGCCTGAACCAGCCATGCCGCGTGCAGGATGACGGTCCTATGGATTGTAAACTGCTTTTGTACGAGAAGAAACATCCCGACGTGTCGGGACTTGACGGTATCGTAAGAATAAGGATCGGCTAACTCCGT	Bacteroidetes	Flavobacteriia	Flavobacteriales	Flavobacteriaceae	Flavobacterium	succinicans
denovo27854	8	0	1	1	6	TGGGGAATATTGCGCAATGGGGGAAACCCTGACGCAGCAACGCCGCGTGATCGAAGAAGGCCTTCGGGTTGTAAAGATCTTTAATCAGGGACGAAACAAATGACGGTACCTGAAGAATAAGCTCCGGCTAACTACGT	Firmicutes	Clostridia	Clostridiales	Ruminococcaceae	Butyricicoccus	pullicaecorum
denovo28064	3	0	3	0	0	TGGGGAATATTGCGCAATGGGCGAAAGCCTGACGCAGCGACGCCGCGTGGGGGATGACGGCCTTCGGGTTGTAAACTCCTTTCAGTATCGGCGAAGCTCCGTGGTTTTCTGCGGGGTGACGGTAGGTACAGAAGAAGCACCGGCCAACTACGT	Actinobacteria	Actinobacteria	Actinomycetales	Mycobacteriaceae	Mycobacterium	arupense
denovo28104	35	0	21	0	14	TGGGGAATATTGCGCAATGGGGGGAACCCTGACGCAGCCATGCCGCGTGAATGAAGAAGGCCTTCGGGTTGTAAAGTTCTTTCGGTGGTGAGGAAGGTTAGGATGTTAATAGCATACTGATTTGACGTTAGCCACAGAAGAAGCACCGGCTAACTCCGT	Proteobacteria	Gammaproteobacteria	Pasteurellales	Pasteurellaceae	Gallibacterium	genomosp.
denovo28126	28	0	27	0	1	TGAGGAATATTGGACAATGGGCGCAAGCCTGATCCAGCCATGCCGCGTGCAGGATGACGGTCCTATGGATTGTAAACTGCTTTTATACGAGAAGAAACACTCCTTCGTGAAGGAATTTGACGGTATCGTAAGAATAAGGATCGGCTAACTCCGT	Bacteroidetes	Flavobacteriia	Flavobacteriales	Flavobacteriaceae	Flavobacterium	succinicans
denovo28539	2	0	1	0	1	TAAGGAATATTGGTCAATGGACGCAAGTCTGAACCAGCCATGCCGCGTGGAGGATGAAGGCCCTCTGGGTTGTAAACTTCTTTTCTTTGGGACGAAACCCCTGTTTCTACGGGGACTGACGGTACCAGAGGAATAAGCACCGGCTAACTCCGT	Bacteroidetes	[Saprospirae]	[Saprospirales]	Chitinophagaceae	Lacibacter	cauensis
denovo28638	5	1	1	0	3	TGGGGAATCTTCCGCAATGGACGAAAGTCTGACGGAGCAACGCCGCGTGAGTGATGAAGGCTTTCGGGTCGTAAAACTCTGTTGTTAGGGAAGAACAAGTACAAGAGTAACTGCTTGTACCTTGACGGTACCTAACCAGAAAGCCACGGCTAACTACGT	Firmicutes	Bacilli	Bacillales	Bacillaceae	Bacillus	flexus
denovo28822	684	22	306	55	301	TGGGGAATATTGCACAATGGGGGAAACCCTGATGCAGCCATGCCGCGTGTGTGAAGAAGGCCTTCGGGTTGTAAAGCACTTTCAGCGAGGAGGAAAGGGTGTAAGTTAATACCTTACATCTGTGACGTTACTCGCAGAAGAAGCACCGGCTAACTCCGT	Proteobacteria	Gammaproteobacteria	Alteromonadales	Shewanellaceae	Shewanella	algae
denovo28921	14	0	0	0	14	TGGGGAATCTTCCACAATGGGCGAAAGCCTGATGGAGCAACGCCGCGTGAGTGAAGAAGGTTTTCGGATCGTAAAGCTCTGTTGTAAGAGAAGAACGAGTGTGAGAGTGGAAAGTTCACACTGTGACGGTATCTTACCAGAAAGGGACGGCTAACTACGT	Firmicutes	Bacilli	Lactobacillales	Streptococcaceae	Streptococcus	infantis
denovo29055	8	0	0	7	1	TAAGGAATATTGGTCAATGGGGGCAACCCTGAACCAGCCATGCCGCGTGCAGGATGACTGCCCTATGGGTTGTAAACTGCTTTTGTTAGGGAATAAACCCCACTACGTGTAGTGGGCTGAATGTACCTAAAGAATAAGGATCGGCTAACTCCGT	Bacteroidetes	Sphingobacteriia	Sphingobacteriales	Sphingobacteriaceae	Sphingobacterium	mizutaii
denovo29178	3	2	1	0	0	TGGGGAATATTGGACAATGGGGGAAACCCTGATGCAGCCATGCCGCGTGTATGAAGAAGGCCTTCGGGTTGTAAAGTACTTTCAGCGAGGAGGAAGGCGTTAAGGTTAATAACCTTGGCGATTGACGTTACTCGCAGAAGAAGCACCGGCTAACTCCGT	Proteobacteria	Gammaproteobacteria	Enterobacteriales	Enterobacteriaceae	Enterobacter	aerogenes
denovo29277	1712	916	40	755	1	TGAGGAATATTGGTCAATGGGCGTGAGCCTGAACCAGCCAAGTAGCGTGAAGGATGACTGCCCTATGGGTTGTAAACTTCTTTTATATTAGAATAAAGTGCAGTATGTATACTGTTTTGTATGTATAATATGAATAAGGATCGGCTAACTCCGT	Bacteroidetes	Bacteroidia	Bacteroidales	Bacteroidaceae	Bacteroides	fragilis
denovo29291	3	0	0	0	3	TGGGGAATATTGGACAATGGGGGCAACCCTGATCCAGCGACGCCGCGTGGGGGATGAAGGCCTTCGGGTTGTAAACCTCTTTCACCACCGACGAAGCTAACGTGACGGTAGGTGGGGAAGAAGCGCCGGCTAACTACGT	Actinobacteria	Actinobacteria	Actinomycetales	Thermomonosporaceae	Actinoallomurus	iriomotensis
denovo30020	2	0	1	0	1	TAGGGAATCTTCCACAATGGACGCAAGTCTGATGGAGCAACGCCGCGTGAGTGAAGAAGGTTTTCGGATCGTAAAACTCTGTTGTTAGAGAAGAACATGCGAGAGAGTAACTGTTCTTGTATTGACGGTATCTAACCAGAAAGCCACGGCTAACTACGT	Firmicutes	Bacilli	Lactobacillales	Lactobacillaceae	Lactobacillus	agilis
denovo30303	5	0	5	0	0	TGGGGAATATTGCACAATGGGCGCAAGCCTGATGCAGCCATGCCGCGTGTATGAAGAAGGCCTTCGGGTTGTAAAGTACTTTCAGTAGGGAGGAAGGTGGTTAAGTTAATACCTTAATCATTTGACGTTACCTACAGAAGAAGCACCGGCTAACTCCGT	Proteobacteria	Gammaproteobacteria	Vibrionales	Pseudoalteromonadaceae	Vibrio	mimicus
denovo30610	17	0	1	0	16	TGGGGAATCTTCCGCAATGGACGAAAGTCTGACGGAGCAACGCCGCGTGAGTGATGACGGCCTTCGGGTTGTAAAGCTCTGTTAATCGGGACGAAAGGTCCTCTTGCGAATAGTTAGAGGAATTGACGGTACCGGAATAGAAAGCCACGGCTAACTACGT	Firmicutes	Clostridia	Clostridiales	Veillonellaceae	Veillonella	parvula
denovo30690	18	0	6	4	8	TGGGGAATATTGGACAATGGGCGAAAGCCTGATCCAGCCATGCCGCGTGTGTGAAGAAGGTCTTCGGATTGTAAAGCACTTTAAGTTGGGAGGAAGGGCATTAACCTAATACGTTAGTGTTTTGACGTTACCGACAGAATAAGCACCGGCTAACTCTGT	Proteobacteria	Gammaproteobacteria	Pseudomonadales	Pseudomonadaceae	Pseudomonas	fragi
denovo31092	5	0	1	1	3	TGGGGAATTTTGGGCAATGGGCGCAAGCCTGACGGAGCAACGCCGCGTGAGTGATGAAGGTTTTCGGATCGTAAAACTCTGTTATTAGGGAAGAACAAATGCGTAAGTAACTGTGCGCATCTTGACGGTACCTAATCAGAAAGCCACGGCTAACTACGT	Firmicutes	Bacilli	Bacillales	Staphylococcaceae	Staphylococcus	succinus
denovo31166	8	0	2	0	6	TGGGGAATTTTGGACAATGGGCGCAAGCCTGATGGAGCAACGCCGCGTGAATGAAGAAGGTCTTCGGATCGTAAAACTCTGTTGTTAGAGAAGAACACGAGTGAGAGTAACTGTTCATTCGATGACGGTATCTAACCAGCAAGTCACGGCTAACTACGT	Firmicutes	Bacilli	Lactobacillales	Lactobacillaceae	Lactobacillus	salivarius
denovo31476	8	0	0	0	8	TGGGGAATATTGCACAATGGGCGCAAGCCTGATGCAGCCATGCCGCGTGAGTGAAGAAGGCCTTCGGGTTGTAAAGTACTTTCAGCGGGGAGGAAGGGAGTAAAGTTAATACCTTTGCTCATTGACGTTACCCGCAGAAGAAGCGCCGGCCAACTACGT	Proteobacteria	Gammaproteobacteria	Enterobacteriales	Enterobacteriaceae	Escherichia	coli
denovo31499	3026	49	2303	125	549	TGGGGAATATTGCACAATGGGCGCAAGCCTGATGCAGCCATGCCGCGTGTATGAAGAAGGCCTTCGGGTTGTAAAGTACTTTCAGCGGGGAGGAAGGCGGTGAGGTTAATAACCTCGCCGATTGACGTTACCCGCAGAAGAAGCACCGGCTAACTCCGT	Proteobacteria	Gammaproteobacteria	Enterobacteriales	Enterobacteriaceae	Erwinia	dispersa
denovo31522	2	0	0	0	2	TGGGGGATATTGCGCAATGGGGGCAACCCTGACGCAGCAACGCCGCGTGAAGGATGAAGGTTTTCGGATTGTAAACTTCTTTTATTAAGGACGAAATTTGACGGTACTTAATGAATAAGCTCCGGCTAACTACGT	Firmicutes	Clostridia	Clostridiales	Ruminococcaceae	Ruminococcus	bromii
denovo31621	7	0	2	2	3	TGGGGAATATTGCACAATGGGGGAAACCCTGATGCAGCGACGCCGCGTGGAGGAAGAAGGTCTTCGGATTGTAAACTCCTGTTGTTGGGGAAAAGAAGGATGGTACCCAACAAGGAAGTGACGGCTAACTACGT	Firmicutes	Clostridia	Clostridiales	Ruminococcaceae	Faecalibacterium	prausnitzii
denovo32177	2	0	1	0	1	TGGGGAATTTTGCGCAATGGACGAAAGTCTGACGGAGCAACGCCGCGTGAGCGAAGAAGGTCTTCGGATCGTAAAGCTCTGTTGTTAGGGAAGAACAAGTACCGTTCAAATAGGGCGGTACCTTGACGGTACCTAACCAGAAAGCCACGGCTAACTACGT	Firmicutes	Bacilli	Bacillales	Bacillaceae	Bacillus	humi
denovo32210	15	0	11	3	1	TGGGGAATATTGCACAATGGGCGCAAGCCTGATGCAGCGACGCCGCGTGGGGGATGACGGCCTTCGGGTTGTAAACCTCTTTCAGTATCGGCGAAGCTTGCGGGTTTTCTCGCAGGTGACGGTAGGTACAGAAGAAGCACCGGCCAACTACGT	Actinobacteria	Actinobacteria	Actinomycetales	Mycobacteriaceae	Mycobacterium	arupense
denovo32276	2	0	0	0	2	TGGGGAATATTGGACAATGGGCGCAAGCCTGATCCAGCCATGCCGCGTGAGTGATGAAGGCTTTCGGGTCGTAAAACTCTGTTGTTAGGGAAGAACAAGTACAAGAGTAACTGCTTGTACCTTGACGGTACCTAACCAGAAAGCCACGGCTAACTACGT	Firmicutes	Bacilli	Bacillales	Bacillaceae	Bacillus	megaterium
denovo32519	8	0	0	0	8	CAAGGAATTTTCCGCAATGGGCGCAAGCCTGATGCAGCCATGCCGCGTGTATGAAGAAGGCCTTCGGGTTGTAAAGTACTTTCAGCGGGGAGGAAGGGAGTAAAGTTAATACCTTTGCTCATTGACGTTACCCGCAGAAGAAGCACCGGCTAACTCCGT	Proteobacteria	Gammaproteobacteria	Enterobacteriales	Enterobacteriaceae	Escherichia	coli
denovo32612	2	0	1	1	0	TGAGGAATATTGGTCAATGGGCGAGAGCCTGATGCAGCCATGCCGCGTGTATGAAGAAGGCCTTCGGGTTGTAAAGTACTTTCAGTCGGGAGGAAGGTGTCAAGGTTAATAACCTTGGCAATTGACGTTACCGACAGAAGAAGCACCGGCTAACTCCGT	Proteobacteria	Gammaproteobacteria	Enterobacteriales	Enterobacteriaceae	Morganella	morganii
denovo32665	36	0	0	32	4	TGGGGAATATTGCACAATGGGCGAAAGCCTGATGCAGCAACGCCGCGTGAGGGATGACGGCCTTCGGGTTGTAAACCTCTTTCGACACCGACGAAGCGCAAGTGACGGTAGGTGTAGAAGAAGCACCGGCTAACTACGT	Actinobacteria	Actinobacteria	Actinomycetales	Pseudonocardiaceae	Sciscionella	marina
denovo32835	26	0	3	2	21	TGGGGAATTTTGGACAATGGGCGCAAGCCTGATCCAGCAATGCCGCGTGAGTGAAGAAGGCCTTCGGGTTGTAAAGCTCTTTTGTCAGGGAAGAAACGGTGGGAGCTAATATCTCCTACTAATGACGGTACCTGAAGAATAAGCACCGGCTAACTACGT	Proteobacteria	Betaproteobacteria	Burkholderiales	Oxalobacteraceae	Janthinobacterium	lividum
denovo33209	3	0	0	0	3	TGGGGAATATTGCGCAATGGGCGAAAGCCTGACGCAGCAACGCCGCGTGAGTGATGAAGGCCTTCGGGTCGTAAAACTCTGTCCTCAAGGAAGATAATGACGGTACTTGAGGAGGAAGCACCGGCTAACTACGT	Firmicutes	Clostridia	Clostridiales	Peptostreptococcaceae	Clostridium	metallolevans
denovo33612	120	7	26	4	83	TGGGGAATATTGCGCAATGGGGGCAACCCTGACGCAGCCATGCCGCGTGAATGAAGAAGGCCTTCGGGTTGTAAAGTTCTTTCGGTAGCGAGGAAGGCATTTAGTTTAATAGACTAGGTGATTGACGTTAACTACAGAAGAAGCACCGGCTAACTCCGT	Proteobacteria	Gammaproteobacteria	Pasteurellales	Pasteurellaceae	Haemophilus	parainfluenzae
denovo33648	2	0	1	0	1	TGGGGAATATTGCACAATGGGCGCAAGCCTGATGCAGCAGCGCCTCGTGAACGATGAAGGTCTTCGGATCGTAAAGTTCTGTTGCAGGGGAAGATAATGACGGTACCCTGTGAGGAAGCCCCGGCTAACTCCGT	Firmicutes	Clostridia	Clostridiales	Peptostreptococcaceae	Peptostreptococcus	anaerobius
denovo34051	5	0	0	0	5	TGGGGAATTTTGGACAATGGGCGAAAGCCTGATCCAGCAATGCCGCGTGAGTGAAGAAGGCCTTCGGGTTGTAAAGTTCTTTCGGTGGTGAGGAAGGTTAGGATGTTAATAGCATACTGATTTGACGTTAGCCACAGAAGAAGCACCGGCTAACTCCGT	Proteobacteria	Gammaproteobacteria	Pasteurellales	Pasteurellaceae	Gallibacterium	genomosp.
denovo34444	30	1	1	3	25	TAGGGAATCTTCCGCAATGGACGAAAGTCTGACGGAGCAACGCCGCGTGAGCGAAGAAGGCCTTCGGGTCGTAAAGCTCTGTTGTTAGGGAAGAACAAGTAACGCAGTAACTGGCGTTACCGTGACGGTACCTAACGAGAAAGCCACGGCTAACTACGT	Firmicutes	Bacilli	Bacillales	Bacillaceae	Anoxybacillus	kestanbolensis
denovo34621	5	0	0	0	5	TAGGGAATTTTCGGCAATGGGGGCAACCCTGACCGAGCAACGCCGCGTGAGTGAAGACGGCCTTCGGGTTGTAAAGCTCTGTTGTAAGGGAAGAACGGTAGATAGAGAATATCTAAGTGACGGTACCTTACCAGAAAGCCACGGCTAACTACGT	Firmicutes	Erysipelotrichi	Erysipelotrichales	Erysipelotrichaceae	Bulleidia	moorei
denovo34713	3	0	0	3	0	TGGGGAATATTGGACAATGGGCGGAAGCCTGACGCAGCAACGCCGCGTGGAGGATGACACATTTCGGTGCGTAAACTCCTTTTATATGAGAAGATAATGACGGTATTATATGAATAAGCACCGGCTAACTCCGT	Proteobacteria	Epsilonproteobacteria	Campylobacterales	Campylobacteraceae	Arcobacter	cryaerophilus
denovo35292	4	0	0	0	4	TGGGGAATTTTCCGCAATGGGCGAAAGCCTGACGGAGTGACGCCGCGTGGGGGACGAAGGCCTTCGGGTTGTAAACCTCTTTCAGTATTGACGAAGCGCCCGTGTGGGTGGTGACGGTAGGTACAGAAGAAGCACCGGCCAACTACGT	Actinobacteria	Actinobacteria	Actinomycetales	Nocardioidaceae	Nocardioides	plantarum
denovo35602	3	0	2	0	1	TGAGGAATATTGGACAATGGGTGCGAGCCTGATCCAGCCATGCCGCGTGTGTGAAGAAGGTCTTCGTATTGTAAAGCACTTTAAGTTGGGAGGAAGGGCCATTACCTAATACGTGATGGTTTTGACGTTACCGACAGAATAAGCACCGGCTAACTCTGT	Proteobacteria	Gammaproteobacteria	Pseudomonadales	Pseudomonadaceae	Pseudomonas	veronii
denovo35641	32	0	2	0	30	TCGAGGATCTTCGGCAATGGGCGCAAGCCTGATGCAGCCATGCCGCGTGTATGAAGAAGGCCTTCGGGTTGTAAAGTACTTTCAGCGGGGAGGAAGGGAGTAAAGTTAATACCTTTGCTCATTGACGTTACCCGCAGAAGAAGCACCGGCTAACTCCGT	Proteobacteria	Gammaproteobacteria	Enterobacteriales	Enterobacteriaceae	Escherichia	coli
denovo35794	25	1	13	8	3	TGGGGAATATTGGACAATGGGCCACAAGCCTGATCCAGCAATTCTGTGTGCACGATGAAGGTCTTCGGATTGTAAAGTGCTTTCAGTTGGGAAGAAGAAAGTGACGGTACCAACAGAAGAAGCGACGGCTAAATACGT	Fusobacteria	Fusobacteriia	Fusobacteriales	Fusobacteriaceae	Cetobacterium	somerae
denovo35927	2	0	0	2	0	TGGGGAATATTGGACAATGGACCACAAGTCTGATCCAGCCATGCCGCGTGGAGGATGACACATTTCGGTGCGTAAACTCCTTTTATATGAGAAGATAATGACGGTATTATATGAATAAGCACCGGCTAACTCCGT	Proteobacteria	Epsilonproteobacteria	Campylobacterales	Campylobacteraceae	Arcobacter	cryaerophilus
denovo36008	3	1	2	0	0	TGGGGAATCTTCCGCAATGGGCGCAAGCCTGACGGAGCAACGCCGCGTGAGTGAAGAAGGGTTTCGACTCGTAAAGCTCTGTTGTCGGGGACGAATGTGGAGGTTGTGAATAACAGCTTCCAATGACGGTACCTGACGAGGAAGCCACGGCTAACTACGT	Firmicutes	Clostridia	Clostridiales	Veillonellaceae	Mitsuokella	multacida
denovo36336	10	0	0	1	9	TGGGGAATCTTCCGCAATGGACGAAAGTCTGACGGAGCAACGCCGCGTGAGTGATGACGGCCTTCGGGTTGTAAAGCTCTGTTAATCGGGACGAATGGTTCTTGTGCGAATAGTGCGAGGATTTGACGGTACCGGAATAGAAAGCCACGGCTAACTACGT	Firmicutes	Clostridia	Clostridiales	Veillonellaceae	Veillonella	dispar
denovo36709	18	0	0	0	18	TGGGGAATCTTGCGCAATGGCCGCAAGGCTGACGCAGCGACGCCGCGTGTGGGATGACGGCCTTCGGGTTGTAAAGTACTTTCAGCGGGGATGAAGGGAGTAAAGTTAATACCTTTGCTCATTGACGTTACCCGCAGAAGAAGCACCGGCTAACTCCGT	Proteobacteria	Gammaproteobacteria	Enterobacteriales	Enterobacteriaceae	Shigella	sonnei
denovo37402	4	0	4	0	0	TGAGGAATATTGGTCAATGGACGAGAGTCTGAACCAGCCAAGTAGCGTGAAGGATGAAGGTCCTACGGATTGTAAACTTCTTTTATAAGGGAATAAACCCTCCCACGTGTGGGAGCTTGTATGTACCTTATGAATAAGCATCGGCTAACTCCGT	Bacteroidetes	Bacteroidia	Bacteroidales	Bacteroidaceae	Bacteroides	plebeius
denovo37801	3	0	0	0	3	TGGGGAATTTTGGACAATGGGCGCAAGCCTGATGGAGCAACACCGCGTGAGTGAAGAAGGGTTTCGGCTCGTAAAGCTCTGTTGTTAGAGAAGAACGTGCGTGAGAGCAACTGTTCACGCAGTGACGGTATCTAACCAGAAAGTCACGGCTAACTACGT	Firmicutes	Bacilli	Lactobacillales	Lactobacillaceae	Lactobacillus	mucosae
denovo37952	4	0	0	0	4	TGAGGAATATTGGACAATGGTCGGAAGACTGATCCAGCCATGCCGCGTGCAGGATGACGGCCTTATGGGTTGTAAACTGCTTTTGTAAGGGAAGAATAAGGACTACGTGTAGTTTGATGACGGTACCTTATGAATAAGCATCGGCTAACTCCGT	Bacteroidetes	Flavobacteriia	Flavobacteriales	Flavobacteriaceae	Capnocytophaga	ochracea
denovo38012	5	0	0	2	3	TGGGGAATATTGGACAATGGGCGAAAGCCTGATCCAGCCATGCCGCGTGTATGATGAAGGCCTTCGGGTTGTAAAGTACTTTTGGCAGAGAAGAAAAGGTATCCCCTAATACGGGATACTGCTGACGGTATCTGCAGAATAAGCACCGGCTAACTACGT	Proteobacteria	Betaproteobacteria	Burkholderiales	Alcaligenaceae	Alcaligenes	faecalis
denovo38067	2	0	0	0	2	TGGGGAATTTTGGACAATGGGCGAAAGCCTGATCCAGCAATGCCGCGTGAGTGATGAAGGGTTTCGGCTCGTAAAACTCTGTTATTAGGGAAGAACAAACGTGTAAGTAACTGTGCATGTCTTGACGGTACCTAATCAGAAAGCCACGGCTAACTACGT	Firmicutes	Bacilli	Bacillales	Planococcaceae	Staphylococcus	saprophyticus
denovo38106	2	0	0	0	2	TCGGGAATTTTGCTCAATGGGCGCAAGCCTGATGCAGCCATGCCGCGTGTATGAAGAAGGCCTTCGGGTTGTAAAGTACTTTCAGCGGGGAGGAAGGGAGTAAAGTTAATACCTTTGCTCATTGACGTTACCCGCAGAAGAAGCGCCGGCCAACTACGT	Proteobacteria	Gammaproteobacteria	Enterobacteriales	Enterobacteriaceae	Escherichia	coli
denovo38323	11	0	0	0	11	TGAGGAATATTGGTCAATGGACGGAAGTCTGAACCAGCCAAGTAGCGTGCAGGATTGACGGCCCTATGGGTTGTAAACTGCTTTTGTTGGGGAGTAAAGTGAGGCACGTGTGCCTTTTTGCATTTACCCTTCGAATAAGGACCGGCTAATTCCGT	Bacteroidetes	Bacteroidia	Bacteroidales	Prevotellaceae	Prevotella	intermedia
denovo38363	3	0	3	0	0	TGGGGAATATTGGACAATGGGCGGAAGCCTGATCCAGCCATGCCGCGTGTGTGAAGAAGGCCTTTTGGTTGTAAAGCACTTTAAGCGAGGAGGAGGCTACTCTAGTTAATACCTAGAGATAGTGGACGTTACTCGCAGAATAAGCACCGGCTAACTTCGT	Proteobacteria	Gammaproteobacteria	Pseudomonadales	Moraxellaceae	Acinetobacter	rhizosphaerae
denovo38455	2	0	0	0	2	TTAGGGAACTTTCGCAATGGGCGCAAGCCTGATGCAGCCATGCCGCGTGTATGAAGAAGGCCTTCGGGTTGTAAAGTACTTTCAGCGGGGAGGAAGGGAGTAAAGTTAATACCTTTGCTCATTGACGTTACCCGCAGAAGAAGCACCGGCTAACTCCGT	Proteobacteria	Gammaproteobacteria	Enterobacteriales	Enterobacteriaceae	Escherichia	coli
denovo38517	3	0	1	0	2	TGGGGAATCTTGCGCAATGGGCGAAAGTCTGATGGAGCAACGCCGCGTGAGTGAAGAAGGTCTTCGGATCGTAAAACTCTGTTGTTAGAGAAGAACACGAGTGAGAGTAACTGTTCATTCGATGACGGTATCTAACCAGCAAGTCACGGCTAACTACGT	Firmicutes	Bacilli	Lactobacillales	Lactobacillaceae	Lactobacillus	salivarius
denovo38926	45	3	29	3	10	TGGGGAATATTGCACAATGGGTGGAAGCCTGATGCAGCAACGCCGTGTGCGGGATGACGGCCTTCGGGTTGTAAACCGCTTTCGCTCATGACGAAGCTTTGTGTGACGGTAGTGGGTAAAGAAGCACCGGCTAACTACGT	Actinobacteria	Actinobacteria	Actinomycetales	Propionibacteriaceae	Propionibacterium	acnes
denovo39127	4	0	0	0	4	TGAGGAATATTGGTCAATGGACGTAAGTCTGAACCAGCCAAGTAGCGTGCAGGATGACGGCCCTATGGGTTGTAAACTGCTTTTGTATGGGGATAAAGTCAGTCACGTGTGATTGTTTGCAGGTACCATACGAATAAGGACCGGCTAATTCCGT	Bacteroidetes	Bacteroidia	Bacteroidales	Prevotellaceae	Prevotella	melaninogenica
denovo39147	8	0	0	0	8	TGAGGAATATTGGACAATGGTCGGAAGACTGATCCAGCCATGCCGCGTGCAGGATGAAGGTCTTATGGATTGTAAACTGCTTTTGTAAGGGAAGAATAAGGGCTACGCGTAGTTTGATGACGGTACCTTACGAATAAGCATCGGCTAACTCCGT	Bacteroidetes	Flavobacteriia	Flavobacteriales	Flavobacteriaceae	Capnocytophaga	ochracea
denovo39148	2	0	0	0	2	TGGGGAATTTTGGACAATGGGCGAAAGCCTGATCCAGCAATGCCGCGTGAGTGAAGAAGGCCTTTTGGTTGTAAAGCACTTTAAGCGAGGAGGAGGCTCCTTTAGTTAATACCTAAAGAGAGTGGACGTTACTCGCAGAATAAGCACCGGCTAACTCTGT	Proteobacteria	Gammaproteobacteria	Pseudomonadales	Moraxellaceae	Acinetobacter	schindleri
denovo39273	2	0	2	0	0	TGGGGAATATTGGACAATGGGCGCAAGCCTGATCCAGCAACGCCGCGTGAGTGAAGAAGGCCTTCGGGTTGTAAAGCACTTTAAGCGAGGAGGAGGCTACTTTAGTTAATACCTAGAGATAGTGGACGTTACTCGCAGAATAAGCACCGGCTAACTACGT	Proteobacteria	Gammaproteobacteria	Pseudomonadales	Moraxellaceae	Acinetobacter	rhizosphaerae
denovo39308	2	0	0	0	2	TGGGGAATATTGCGCAATGGGGGGAACCCTGACGGAGCGACGCCGCGTGAACGAAGAAGGCCGGAAGGTTGTAAAGTTCTTTTCTGTCCGAGGAATAAGTGTAGGAGGAAATGCCTGCATGGTGACGGTAGGGCAGGAATAAGCACCGGCTAATTACGT	Spirochaetes	Spirochaetes	Spirochaetales	Spirochaetaceae	Treponema	socranskii
denovo39399	3	0	1	0	2	TGGGGAATCTTGCACAATGGGGGAAACCCTGATGCAGCAACGCCGCGTGAGTGATGAAGGTTTTCGGATCGTAAAGCTCTGTCTTTGGGGAAGATAATGACGGTACCCAAGGAGGAAGCCACGGCTAACTACGT	Firmicutes	Clostridia	Clostridiales	Clostridiaceae	Clostridium	perfringens
denovo39963	15	1	2	1	11	TGGGGAATATTGCACAATGGGCGCAAGCCTGATGCAGCGACGCCGCGTGGGGGATGGAAGGCCTTCGGGTTGTAAACTCCTTTCGCCCGGGACGAAGCCCACCTGGTGGGTGACGGTACCGTGGAGAAGAAGCACCGGCTAACTACGT	Actinobacteria	Actinobacteria	Actinomycetales	Corynebacteriaceae	Corynebacterium	durum
denovo40092	2	0	0	1	1	TTAGGAATTTTGCGCAATGGGCGCAAGCCTGATGCAGCGACGCCGCGTGAGGGATGACGGTCTTCGGATTGTAAACCTCTTTCGGCAGGGACGAAGCGCAAGTGACGGTACCTGCAGAAGAAGCACCGGCCAACTACGT	Actinobacteria	Actinobacteria	Actinomycetales	Dietziaceae	Dietzia	timorensis
denovo40233	3	1	1	1	0	TAGGGAATCTTCCACAATGGACGAAAGTCTGATGGAGCAACGCCGCGTGAATGAAGAAGGCCTTCGGGTCGTAAAATTCTGTTGTCAGAGAAGAACGTGCGTGAGAGTAACTGTTCACGTATTGACGGTATCTGACCAGAAAGCCACGGCTAACTACGT	Firmicutes	Bacilli	Lactobacillales	Lactobacillaceae	Lactobacillus	ruminis
denovo40244	7	0	0	1	6	TGGGGACTTTTGCGCAATGGGGGAAACCCTGATGCAGCGACGCAGCGTGCGGGATGACGGCCTTCGGGTTGTAAACCGCTTTCAGCAGGGAAGAAGCCGTAAGGTGACGGTACCTGCAGAAGAAGTACCGGCTAACTACGT	Actinobacteria	Actinobacteria	Actinomycetales	Brevibacteriaceae	Brevibacterium	aureum
denovo40317	2	0	1	0	1	TGGGTAATATTGCACAATGGGGGAAACCCTGATGCAGCAACGCCGCGTGAGTGAAGAAGGTTTTCGGATCGTAAAGCTCTGTTGTTAGAGAAGAACAAGGATGAGAGTGGAAAGTTCATCCCTTGACGGTATCTAACCAGAAAGCCACGGCTAACTACGT	Firmicutes	Bacilli	Lactobacillales	Enterococcaceae	Enterococcus	cecorum
denovo40368	16	0	11	1	4	TGGGGAATTTTGGACAATGGGCGCAAGCCTGATCCAGCCATGCCGCGTGCAGGATGAAGGCCTTCGGGTTGTAAACTGCTTTTGTACGGAACGAAAAGACTCTGGTTAATACCTGGGGTCCATGACGGTACCGTAAGAATAAGCACCGGCTAACTACGT	Proteobacteria	Betaproteobacteria	Burkholderiales	Comamonadaceae	Acidovorax	delafieldii
denovo40380	2	0	1	0	1	TAGGGAATATTGCGCAATGGGGGAAACCCTGACGCAGCAACGCCGCGTGAGTGAGGAAGGTCTTCGGATTGTAAAACTCTTTTATTAGGGAAAAATGTCTAGGTGGCTAATATCCACTTAGAGTGATGGTACCTAAGGAATAAGCACCGGCTAACTTCGT	Proteobacteria	Deltaproteobacteria	Bdellovibrionales	Bacteriovoracaceae	Peredibacter	starrii
denovo40696	8	0	8	0	0	TAGGGAATCTTCCACAATGGGCGCAAGCCTGATGGAGCAACGCCGCGTGAGTGAAGAAGGTCTTCGGATCGTAAAACTCTGTTGTTAGAGAAGAACATGCAGGAGAGTAACTGTTCATTCGATGACGGTATCTAACCAGAAAGCCACGGCTAACTACGT	Firmicutes	Bacilli	Lactobacillales	Lactobacillaceae	Lactobacillus	agilis
denovo41109	31	0	30	1	0	TGGGGAATATTGCACAATGGGCGCAAGCCTGATGCAGCGACGCCGCGTGGGGGATGACGGCCTTCGGGTTGTAAACCTCTTTCAGTATCGGCGAAGCTCCTGGATTTTTCTGGGGGTGACGGTAGGTACAGAAGAAGCACCGGCCAACTACGT	Actinobacteria	Actinobacteria	Actinomycetales	Mycobacteriaceae	Mycobacterium	arupense
denovo41190	7	0	0	0	7	TGGGGAATTTTGGACAATGGGCGAAAGCCTGATCCAGCAATGCCGCGTGAGTGAAGAAGGCCTTCGGGTTGTAAAGCTCTGTGGAGAGGGACGAATAAGTGTTGGCTAACATCCAGCATGATGACGGTACCTCTTTAGCAAGCACCGGCTAACTCTGT	Proteobacteria	Deltaproteobacteria	Myxococcales	Polyangiaceae	Byssovorax	cruenta
denovo41264	5	0	1	4	0	TGGGGAATATTGCGCAATGGGCGAAAGCCTGACGCAGCGACGCCGCGTGTATGAAGAAGGCCTTCGGGTTGTAAAGTACTTTCAGTCGGGAGGAAGGTGTCAAGGTTAATAACCTTGGCAATTGACGTTACCGACAGAAGAAGCACCGGCTAACTCCGT	Proteobacteria	Gammaproteobacteria	Enterobacteriales	Enterobacteriaceae	Morganella	morganii
denovo41362	5	0	5	0	0	CAAGGAATTTTCGGCAATGGGCGCAAGCCTGACCGAGCAACGCCGCGTGCGGGATGACGGCCTTCGGGTTGTAAACCGCTTTTAGTAGGGAAGAAGGGCTTCGGCTTGACGGTACCTGCAGAAAAAGGACCGGCTAACTACGT	Actinobacteria	Actinobacteria	Actinomycetales	Microbacteriaceae	Agromyces	mediolanus
denovo41433	11	1	2	2	6	TGAGGAATATTGGTCAATGGACGGAAGTCTGAACCAGCCAAGTAGCGTGCAGGATGACGGCCCTATGGGTTGTAAACTGCTTTTGTATGGGGATAAAGTTAGGGACGTGTCCCTATTTGCAGGTACCATACGAATAAGGACCGGCTAATTCCGT	Bacteroidetes	Bacteroidia	Bacteroidales	Prevotellaceae	Prevotella	melaninogenica
denovo41446	101	2	42	20	37	TGGGGAATATTGCACAATGGGGGAAACCCTGATGCAGCCATGCCGCGTGTGTGAAGAAGGCCTTCGGGTTGTAAAGCACTTTCAGTAGGGAGGAAGGTAGTGTAGTTAACACCTGCACTATTTGACGTTACCTACAGAAGAAGCACCGGCTAACTCCGT	Proteobacteria	Gammaproteobacteria	Vibrionales	Vibrionaceae	Photobacterium	damselae
denovo41504	22	0	22	0	0	TGGGGAATATTGCACAATGGGCGAAAGCCTGATGCAGCGACGCCGCGTGAGGGATGACGGCCTTCGGGTTGTAAACCTCTTTCAGTCAGGAACAAGCCTTCGGGTGAGGGTACTGGCAGAAGAAGCACCGGCTAACTACGT	Actinobacteria	Actinobacteria	Actinomycetales	Micrococcaceae	Arthrobacter	sanguinis
denovo41564	2	0	0	0	2	TGGGGAATCTTGCGCAATGGGCGAAAGCCTGACGCAGCGACGCCGCGTGAGGGAAGAAGGCCTTCGGGTTGTAAAGTACTTTCAGCGAGGAGGAAGGCATTAAGGTTAATAACCTTAGTGATTGACGTTACTCGCAGAAGAAGCACCGGCTAACTACGT	Proteobacteria	Gammaproteobacteria	Enterobacteriales	Enterobacteriaceae	Hafnia	alvei
denovo41699	3	0	0	0	3	TAGGGAATATTGCACAATGGAGGAAACTCTGATGCAGCGACGCCGCGTGAGTGATGAAGGCCTTCGGGTCGTAAAGCTCTGTCGCAGGGGAATAACACAATGAAGGTACCCTGTAAGAAAGGATCGGCTAACTTCGT	Proteobacteria	Deltaproteobacteria	Bdellovibrionales	Bdellovibrionaceae	Bdellovibrio	bacteriovorus
denovo41924	7	0	5	0	2	TGGGGTATCTTGGACAATGGGAGAAAGCCTGATCCAGCCATGCCGCGTGTGTGAAGAAGGTCTTCGGATTGTAAAGCACTTTAAGTTGGGAGGAAGGGCCATTACCTAATACGTGATGGTTTTGACGTTACCGACAGAATAAGCACCGGCTAACTACGT	Proteobacteria	Gammaproteobacteria	Pseudomonadales	Pseudomonadaceae	Pseudomonas	veronii
denovo41969	4	0	0	4	0	TAAGGAATATTGGTCAATGGACGCAAGTCTGAACCAGCCATGCCGCGTGGAGGATGACACATTTCGGTGCGTAAACTCCTTTTATATGAGAAGATAATGACGGTATTATATGAATAAGCACCGGCTAACTCCGT	Proteobacteria	Epsilonproteobacteria	Campylobacterales	Campylobacteraceae	Arcobacter	cryaerophilus
denovo42001	4088	1678	911	438	1061	TGGGGAATATTGCACAATGGGCGCAAGCCTGATGCAGCCATGCCGCGTGTGTGAAGAAGGCCTTCGGGTTGTAAAGCACTTTCAGCGAGGAGGAAGGTGGTGAACTTAATACGTTCATCAATTGACGTTACTCGCAGAAGAAGCACCGGCTAACTCCGT	Proteobacteria	Gammaproteobacteria	Enterobacteriales	Enterobacteriaceae	Serratia	marcescens
denovo42073	80	1	65	4	10	TGGGGAATATTGCACAATGGGCGCAAGCCTGATGCAGCGACGCCGCGTGGGGGATGAAGGCCTTCGGGTTGTAAACTCCTTTCGCTATCGACGAAGCCACTTGTGGTGACGGTAGGTAGATAAGAAGCACCGGCTAACTACGT	Actinobacteria	Actinobacteria	Actinomycetales	Corynebacteriaceae	Corynebacterium	stationis
denovo42084	2	0	0	0	2	TGGGGAATATTGCACAATGGGCGCAAGCCTGATGCAGCCATGCCGCGTGTATGAAGAAGGCCTTCGGGTTGTAAAGTTCTTTCGGTGACGAGGAAGGTTGGTAGGTTAATAGCCTATCAAATTGACGTTAATCACAGAAGAAGCACCGGCTAACTCCGT	Proteobacteria	Gammaproteobacteria	Pasteurellales	Pasteurellaceae	Actinobacillus	parahaemolyticus
denovo42154	21	0	0	21	0	TAGGGAATTTTCGGCAATGGGCGCAAGCCTGACCGAGCAACGCCGCGTGAGTGAAGACGGCCTTCGGGTTGTAAAGCTCTGTTGTAAAGGAAGAACGGCCTGGATAGGATCTAGGAGTGACGGTACTTTACCAGAAAGCCACGGCTAACTACGT	Firmicutes	Erysipelotrichi	Erysipelotrichales	Erysipelotrichaceae	Anaerorhabdus	furcosa
denovo42229	8	0	0	0	8	TGGGGAATATTGCACAATGGGCGCAAGTCTGATGCAGCCATGCCGCGTGTATGAAGAAGGCCTTCGGGTTGTAAAGTACTTTCAGCGGGGATGAAGGGAGTAAAGTTAATACCTTTGCTCATTGACGTTACCCGCAGAAGAAGCCCCGGCCAACTACGT	Proteobacteria	Gammaproteobacteria	Enterobacteriales	Enterobacteriaceae	Escherichia	coli
denovo42635	3	1	1	1	0	TGGGGAATATTGGGCAATGGGCGCAAGCCTGACCCAGCCAAGTAGCGTGAAGGATGACTGCCCTATGGGTTGTAAACTTCTTTTATATTAGAATAAAGTGCAGTATGTATACTGTTTTGTATGTATAATATGAATAAGGATCGGCTAACTCCGT	Bacteroidetes	Bacteroidia	Bacteroidales	Bacteroidaceae	Bacteroides	fragilis
denovo42686	2	0	1	0	1	TAGGGAATCTTCCGCAATGGACGAAAGTCTGACGGAGCAACGCCGCGTGAACGATGAAGGCTTTCGGGTCGTAAAGTTCTGTTGTCAGGGAATAACAAGTACCGGAGTAACTGCCGGTACCTTGACGGTACCTGACCAGAAAGCCACGGCTAACTACGT	Firmicutes	Bacilli	Bacillales	Bacillaceae	Bacillus	selenatarsenatis
denovo42946	140	0	122	18	0	TGGGGAATATTGCACAATGGGCGCAAGCCTGATGCAGCGACGCCGCGTGGGGGATGACGGCCTTCGGGTTGTAAACCTCTTTCAGTATCGGCGAAGCTCCGTGGTTTTCTGCGGGGTGACGGTAGGTACAGAAGAAGCACCGGCCAACTACGT	Actinobacteria	Actinobacteria	Actinomycetales	Mycobacteriaceae	Mycobacterium	arupense
denovo42975	33	0	0	0	33	TGGGGAATTGTTCGCAATGGGCGCAAGCCTGATGCAGCCATGCCGCGTGTATGAAGAAGGCCTTCGGGTTGTAAAGTACTTTCAGCGGGGATGAAGGGAGTAAAGTTAATACCTTTGCTCATTGACGTTACCCGCAGAAGAAGCACCGGCTAACTCCGT	Proteobacteria	Gammaproteobacteria	Enterobacteriales	Enterobacteriaceae	Escherichia	coli
denovo43379	2	0	0	0	2	TGGGGAATATTGCACAATGGGCGCAAGCCTGATGCAGCGACGCCGCGTGGGGGATGACGGCCTTCGGGTTGTAAACCTCTTTCACCATCGACGAAGGCCTGGCTTTTGTTGGGTTGACGGTAGGTGGAGAAGAAGCACCGGCCAACTACGT	Actinobacteria	Actinobacteria	Actinomycetales	Mycobacteriaceae	Mycobacterium	celatum
denovo43498	61	0	53	0	8	TAGGGAATCTTCCACAATGGGCGCAAGCCTGATGGAGCAACGCCGCGTGAGTGAAGAAGGTCTTCGGATCGTAAAACTCTGTTGTTAGAGAAGAACATGCAGGAGAGTAACTGTTCTTGTATTGACGGTATCTAACCAGAAAGCCACGGCTAACTACGT	Firmicutes	Bacilli	Lactobacillales	Lactobacillaceae	Lactobacillus	agilis
denovo43600	3	0	0	0	3	TGGGGAATATTGGACAATGGGCGAAAGCCTGATCCAGCCATGCCGCGTGAGGGATGACGGCCTTCGGGTTGTAAACCTCTGTTAGCATCGAAGAAGCGAAAGTGACGGTAGGTGCAGAGAAAGCGCCGGCTAACTACGT	Actinobacteria	Actinobacteria	Actinomycetales	Micrococcaceae	Rothia	aeria
denovo43761	4	0	0	0	4	TGGGGAATTTTGGACAATGGGCGAAAGCCTGATCCAGCAATGCCGCGTGAGTGAAGAAGGCCTTCGGGTTGTAAAGCTCTTTCAGCCGGAACGAAACGGTCACGGTTAATACCTGTGACCACTGACGGTACCGGAAGAAGAAGCACCGGCTAACTCTGT	Proteobacteria	Betaproteobacteria	Nitrosomonadales	Nitrosomonadaceae	Nitrosovibrio	tenuis
denovo44207	681	7	567	23	84	TGGGGAATATTGGACAATGGGCGCAAGCCTGATCCAGCCATGCCGCGTGTGTGAAGAAGGCCTTATGGTTGTAAAGCACTTTAAGCGAGGAGGAGGCTACTTTAGTTAATACCTAGAGATAGTGGACGTTACTCGCAGAATAAGCACCGGCTAACTCTGT	Proteobacteria	Gammaproteobacteria	Pseudomonadales	Moraxellaceae	Acinetobacter	rhizosphaerae
denovo44328	4	0	4	0	0	TGGGGAATATTGCGCAATGGGCGAAAGCCTGACGCAGCGACGCCGCGTGGAGGATGAAGGCCTTCGGGTCGTAAACTCCTGTCAAGAGGGAAGAACCGTATGCGGAATAATACGCCGCATGCCTGACGGTACCTCTAGAGGAAGCACCGGCTAACTCCGT	Proteobacteria	Deltaproteobacteria	Desulfovibrionales	Desulfovibrionaceae	Desulfovibrio	alaskensis
denovo44402	4	0	0	0	4	TGGGGAATATTGGACAATGGGCGGAAGCCTGATCCAGCCATGCCGCGTGAGTGAAGAAGGTTTTCGGATCGTAAAGCTCTGTTGTAAGAGAAGAACGAGTGTGAGAGTGGAAAGTTCACACTGTGACGGTATCTTACCAGAAAGGGACGGCTAACTACGT	Firmicutes	Bacilli	Lactobacillales	Streptococcaceae	Streptococcus	infantis
denovo44780	2	0	0	2	0	TAAGGAATATTGGTCAATGGACGCAACTCTGAACCAGCCATGCCGCGTGCAGGATGACGGTCCTATGGATTGTAAACTGCTTTTGTACAGGAAGAAATGTTACTACGTGTAGTAATTTGACGGTACTGTAAGAATAAGGATCGGCTAACTCCGT	Bacteroidetes	Flavobacteriia	Flavobacteriales	Flavobacteriaceae	Myroides	odoratimimus
denovo44851	4	1	0	3	0	TGGGGAATATTGCACAATGGGGGAAACCCTGATGCAGCCATGCCGCGTGTATGAAGAAGGCCTTCGGGTTGTAAAGTACTTTCAGTAGGGAGGAAGGCAGTGTCGTTAATAGCGGCATTGTTTGACGTTACCTACAGAAGAAGCACCGGCTAACTCCGT	Proteobacteria	Gammaproteobacteria	Vibrionales	Vibrionaceae	Photobacterium	angustum
denovo44891	17	0	0	17	0	TAGGGAATCTTCGGCAATGGACGAAAGTCTGACCGAGCAACGCCGCGTGGAGGATGACACATTTCGGTGCGTAAACTCCTTTTATATGAGAAGATAATGACGGTATTATATGAATAAGCACCGGCTAACTCCGT	Proteobacteria	Epsilonproteobacteria	Campylobacterales	Campylobacteraceae	Arcobacter	cryaerophilus
denovo45017	2	0	0	2	0	TGGGGAATATTGCACAATGGGCGCAAGCCTGATGCAGCGACGCCGCGTGAGTGATGACACATTTCGGTGCGTAAACTCCTTTTATATGAGAAGATAATGACGGTATTATATGAATAAGCACCGGCTAACTCCGT	Proteobacteria	Epsilonproteobacteria	Campylobacterales	Campylobacteraceae	Arcobacter	cryaerophilus
denovo45158	4	0	0	2	2	TGGGGAATATTGGACAATGGGGGCAACCCTGATCCAGCCATGCCGCGTGTGTGAAGAAGGCCCTCGGGTTGTAAAGCACTTTCAGTGAGGAAGAAGGCCTTGCGGTTAATAGCCGCGAGGAAGGACATCACTCACAGAAGAAGCACCGGCTAACTCCGT	Proteobacteria	Gammaproteobacteria	Oceanospirillales	Halomonadaceae	Halomonas	anticariensis
denovo45243	2	0	0	0	2	TCGAGGATCTTCCACAATGGGCGCAAGCCTGATGGAGCAACACCGCGTGAGTGAAGAAGGGTTTCGGCTCGTAAAGCTCTGTTGTTAGAGAAGAACGTGCGTGAGAGCAACTGTTCACGCAGTGACGGTACCTAACCAGAAAGTCACGGCTAACTACGT	Firmicutes	Bacilli	Lactobacillales	Lactobacillaceae	Lactobacillus	mucosae
denovo45386	11	0	0	0	11	TGGGGAATATTGCACAATGGGGGGAACCCTGATGCAGCCATGCCGCGTGAATGAAGAAGGCCTTCGGGTTGTAAAGTTCTTTCGGTGACGAGGAAGGTTGATAGGTTAATAGTCTATCAAATTGACGTTAATCACAGAAGAAGCACCGGCTAACTCCGT	Proteobacteria	Gammaproteobacteria	Pasteurellales	Pasteurellaceae	Actinobacillus	parahaemolyticus
denovo45678	4	3	0	0	1	TGGGGAATTTTGGACAATGGGGGGAACCCTGATCCAGCCATGCCGCGTGTGTGAAGAAGGCCTTCGGGTTGTAAAGCACTTTCAGTAGGGAGGAAGGTAGTGTAGTTAACACCTGCATTATTTGACGTTACCTACAGAAGAAGCACCGGCTAACTCCGT	Proteobacteria	Gammaproteobacteria	Vibrionales	Vibrionaceae	Photobacterium	damselae
denovo45791	16	2	4	7	3	TGAGGAATATTGGTCAATGGGCGAGAGCCTGAACCAGCCAAGTAGCGTGAAGGATGACGGCCCTACGGGTTGTAAACTTCTTTTGTGCGGGAATAAAGGAACCTACGTGTAGGTTTTTGCATGTACCGTAACGAATAAGCATCGGCTAACTCCGT	Bacteroidetes	Bacteroidia	Bacteroidales	Bacteroidaceae	Bacteroides	coprophilus
denovo45894	3	0	3	0	0	TGGGGAATCTTGGACAATGGGCGCAAGCCTGATCCAGCCATGCCGCGTGTGTGAAGAAGGCCTTCGGGTTGTAAAGCACTTTCAGTAGGGAGGAAGGCTTTGGGCTAATACCGGCCAGCCTTGACGTTACCTACAGAAGAAGCACCGGCTAATTTCGT	Proteobacteria	Gammaproteobacteria	Oceanospirillales	Alcanivoracaceae	Alcanivorax	dieselolei
denovo45905	2	0	0	2	0	TGGGGAATATTGGACAATGGCCGAAAGGCTGATGCAGCAACGCCGCGTGAGCGAAGAAGGCCTTCGGGTTGTAAAGCTCTGTTGCCTGCGAAGAAGGGCCCCGTCAGGAAATGGGCGGGGTTTGACGGTAGCAGGCGAGGAAGCCCCGGCAAACTACGT	Firmicutes	Clostridia	Clostridiales	Symbiobacteriaceae	Symbiobacterium	thermophilum
denovo45929	157	0	102	2	53	TAGGGAATCTTCCACAATGGGCGCAAGCCTGATGGAGCAACACCGCGTGAGTGAAGAAGGGTTTCGGCTCGTAAAGCTCTGTTGTTGGAGAAGAACGTGCGTGAGAGTAACTGTTCACGCAGTGACGGTATCCAACCAGAAAGTCACGGCTAACTACGT	Firmicutes	Bacilli	Lactobacillales	Lactobacillaceae	Lactobacillus	reuteri
denovo45998	2	0	0	0	2	TGGGGGGTATTGCACAATGGGCGGAAGCCTGATGCAGCGACGTCGCGTGTATGAAGAAGGCCTTCGGGTTGTAAAGTACTTTCAGCGGGGAGGAAGGGAGTAAAGTTAATACCTTTGCTCATTGACGTTACCCGCAGAAGAAGCACCGGCTAACTCCGT	Proteobacteria	Gammaproteobacteria	Enterobacteriales	Enterobacteriaceae	Escherichia	coli
denovo46171	2	0	0	2	0	TGGGGAATATTGGACAATGGGGGGAACCCTGATCCAGCCAAGTAGCGTGAAGGATGAAGGCTCTATGGGTCGTAAACTTCTTTTATATTAGAATAAAGTGCAGTATGTATACTGTTTTGTATGTATAATATGAATAAGGATCGGCTAACTCCGT	Bacteroidetes	Bacteroidia	Bacteroidales	Bacteroidaceae	Bacteroides	fragilis
denovo46372	267	1	20	11	235	TGGGGAATATTGCACAATGGGCGGAAGCCTGATGCAGCGACGCCGCGTGAGGGATGACGGCCTTCGGGTTGTAAACCTCTTTCGACCCTGACGAAGCGTGAGTGACGGTAGGGGGAGAAGAAGCACCGGCCAACTACGT	Actinobacteria	Actinobacteria	Actinomycetales	Micromonosporaceae	Virgisporangium	ochraceum
denovo46510	2	0	0	0	2	TCGAGGATCTTCGGCAATGGGCGCAAGCCTGATGCAGCGACGCCGCGTGAGGGATGACGGCCTTCGGGTTGTAAACCTCTTTCAGTACCGACGAAGCGCAAGTGACGGTAGGTACAGAAGAAGCACCGGCCAACTACGT	Actinobacteria	Actinobacteria	Actinomycetales	Nocardiaceae	Rhodococcus	ruber
denovo46600	14	0	0	0	14	TGGGGAATCTTGGACAATGGGCGCAAGCCTGATCCAGCCATGCCGCGTGAGTGACGAAGGCCTTAGGGTTGTAAAGCTCTTTTGCCGGGGACGATAATGACGGTACCCGGAGAATAAGTCCCGGCTAACTTCGT	Proteobacteria	Alphaproteobacteria	Rhizobiales	Hyphomicrobiaceae	Hyphomicrobium	sulfonivorans
denovo46672	4	0	0	1	3	TGGGGAATATTGCGCAATGGGCGAAAGCCTGACGCAGCGACGCCGCGTGAGTGATGAAGGTTTTCGGATCGTAAAACTCTGTTATTAGGGAAGAACAAATGCGTAAGTAACTGTGCGCATCTTGACGGTACCTAATCAGAAAGCCACGGCTAACTACGT	Firmicutes	Bacilli	Bacillales	Staphylococcaceae	Staphylococcus	succinus
denovo46764	44	0	0	44	0	TGGGGAATATTGCACAATGGGCGCAAGCCTGATGCAGCCATGCCGCGTGGAGGATGACACATTTCGGTGCGTAAACTCCTTTTATATGAGAAGATAATGACGGTATTATATGAATAAGCACCGGCTAACTCCGT	Proteobacteria	Epsilonproteobacteria	Campylobacterales	Campylobacteraceae	Arcobacter	cryaerophilus
