# Supplementary material for: Next-generation sequencing analysis reveals high bacterial diversity in wild venomous and non-venomous snakes from India
Source: J Venom Anim Toxins Incl Trop Dis. 2018 Dec 22;24:41. doi: 10.1186/s40409-018-0181-8 (PMC6303853; doi:10.1186/s40409-018-0181-8)
Supplement: Supplementary file 2 — The alpha diversity metrices of all samples calculated based on Shannon Index method. The index values shows the species richness and evenness of the sample. (XLS 123 kb) [file 40409_2018_181_MOESM2_ESM.xlsx]

## Sheet: Supplementary_File2_Alpha_Raref
	Alpha diversity study: Rarefaction based on Shannon method
Sequences per sample	Iteration	PYTHON	KC1	KC2	COBRA
10	0	3.32193	1.77095	2.64644	0.468996
10	1	2.52193	2.32193	2.92193	0
10	2	2.16096	1.77095	1.48548	0
10	3	3.12193	2.12193	3.12193	0.921928
10	4	3.32193	2.16096	2.92193	0.468996
10	5	2.84644	2.52193	3.12193	0.468996
10	6	3.32193	1.77095	2.37095	0.468996
10	7	3.32193	2.64644	3.12193	0.468996
10	8	2.84644	2.16096	2.64644	0
10	9	2.84644	0.921928	2.04644	0.921928
3991	0	7.06662	4.55453	4.95734	0.884586
3991	1	7.1377	4.62757	4.87937	0.879455
3991	2	7.21116	4.62804	4.93102	0.813524
3991	3	7.04559	4.68528	4.85716	0.864538
3991	4	6.96946	4.63566	4.90242	0.853528
3991	5	7.1968	4.63096	4.91791	0.795239
3991	6	7.07762	4.40445	4.92018	0.812247
3991	7	6.98613	4.67793	4.86214	0.853564
3991	8	7.1194	4.49903	4.90555	0.872503
3991	9	7.08741	4.62206	4.91727	0.904232
7972	0	7.35997	4.70297	4.87056	0.825941
7972	1	7.30272	4.71677	4.93641	0.843547
7972	2	7.36171	4.73082	4.96248	0.864108
7972	3	7.39486	4.70751	4.91253	0.885293
7972	4	7.27147	4.75091	4.91697	0.847441
7972	5	7.32126	4.72341	4.9293	0.871078
7972	6	7.2921	4.67439	4.91621	0.919849
7972	7	7.28968	4.69007	4.84574	0.847867
7972	8	7.43638	4.65018	4.91833	0.824069
7972	9	7.37802	4.75564	4.92443	0.864224
11953	0	7.5284	4.72329	4.93022	0.885324
11953	1	7.5364	4.67115	4.96037	0.834348
11953	2	7.45335	4.65258	4.98165	0.829718
11953	3	7.53356	4.7103	5.00119	0.833113
11953	4	7.47824	4.71624	4.97025	0.877907
11953	5	7.4749	4.79488	4.92706	0.853233
11953	6	7.58481	4.74086	4.95108	0.855305
11953	7	7.53633	4.78064	4.91273	0.867025
11953	8	7.56404	4.71272	4.94662	0.87568
11953	9	7.51664	4.73604	4.9429	0.865856
15934	0	7.59954	4.73591	4.96127	0.840845
15934	1	7.6079	4.75756	4.96172	0.857599
15934	2	7.5733	4.75109	4.94175	0.875568
15934	3	7.64304	4.74118	4.97358	0.856563
15934	4	7.59007	4.73377	4.94812	0.857975
15934	5	7.58521	4.75645	4.95925	0.861186
15934	6	7.63521	4.72257	4.96737	0.857023
15934	7	7.54059	4.74461	4.95857	0.853648
15934	8	7.57436	4.79836	4.95992	0.848928
15934	9	7.57428	4.74152	4.9241	0.878749
19915	0	7.68308	4.74605	4.96877	0.856989
19915	1	7.60824	4.77001	4.99355	0.87375
19915	2	7.67156	4.74517	4.95656	0.871008
19915	3	7.59184	4.77244	4.98565	0.882304
19915	4	7.69312	4.76548	4.97684	0.848052
19915	5	7.64146	4.7525	4.97161	0.867139
19915	6	7.68195	4.75631	4.98946	0.853812
19915	7	7.71005	4.7852	4.94174	0.879741
19915	8	7.70687	4.74178	4.97673	0.89025
19915	9	7.57685	4.7331	4.95963	0.861762
23896	0	7.71279	4.72573	4.97569	0.883698
23896	1	7.64484	4.76668	4.99718	0.849033
23896	2	7.72369	4.78734	4.94437	0.891175
23896	3	7.72013	4.75549	4.99088	0.903735
23896	4	7.68493	4.72757	4.96872	0.865261
23896	5	7.70046	4.74816	5.00379	0.885469
23896	6	7.73481	4.7989	5.01231	0.868165
23896	7	7.74737	4.76399	4.96618	0.875904
23896	8	7.69926	4.80341	4.98688	0.855185
23896	9	7.67074	4.76697	4.98948	0.908272
27877	0	7.69931	4.79346	4.96777	0.878505
27877	1	7.78985	4.80587	4.96114	0.866641
27877	2	7.7666	4.80168	4.98063	0.86177
27877	3	7.7723	4.78325	4.96807	0.868167
27877	4	7.79687	4.78505	4.97956	0.860773
27877	5	7.68529	4.74484	4.9796	0.880013
27877	6	7.75897	4.82107	4.97399	0.875233
27877	7	7.72397	4.76859	4.98566	0.86947
27877	8	7.68161	4.73783	4.96849	0.87744
27877	9	7.7557	4.79034	4.98417	0.874499
31858	0	7.7592	4.80189	4.98043	0.868426
31858	1	7.76879	4.79638	4.97803	0.874311
31858	2	7.77838	4.77377	4.97168	0.855413
31858	3	7.77949	4.77201	4.9773	0.848959
31858	4	7.74205	4.78088	5.00294	0.85761
31858	5	7.83217	4.81255	4.99152	0.887513
31858	6	7.77173	4.72668	4.96686	0.894944
31858	7	7.80444	4.81218	4.9683	0.840257
31858	8	7.73862	4.78105	4.97358	0.864098
31858	9	7.79204	4.7949	4.98762	0.857202
35839	0	7.83265	4.7777	4.99305	0.88086
35839	1	7.81095	4.79998	4.99194	0.859397
35839	2	7.80985	4.80624	4.97805	0.880616
35839	3	7.76205	4.77917	4.99932	0.870688
35839	4	7.81091	4.82091	5.01262	0.872797
35839	5	7.80896	4.77856	4.98216	0.892361
35839	6	7.80071	4.81714	5.00014	0.86312
35839	7	7.81579	4.79557	4.99304	0.860596
35839	8	7.8039	4.8048	4.97658	0.867901
35839	9	7.8344	4.77867	4.99115	0.869068
39820	0	7.80845	4.81711	4.98301	0.89541
39820	1	7.81105	4.79919	4.99929	0.87773
39820	2	7.78543	4.81784	4.99746	0.87032
39820	3	7.82947	4.8072	5.00461	0.873415
39820	4	7.83322	4.78608	4.98104	0.873173
39820	5	7.80196	4.81268	5.0031	0.868875
39820	6	7.83767	4.79366	4.99809	0.859986
39820	7	7.84142	4.80036	5.00111	0.870856
39820	8	7.82172	4.81965	4.98927	0.860688
39820	9	7.85597	4.7685	5.00803	0.867287
43801	0	7.809	4.81536	4.98486	0.882821
43801	1	7.84696	4.81773	4.99417	0.869362
43801	2	7.82372	4.82518	4.99503	0.864112
43801	3	7.80529	4.79594	5.00028	0.863122
43801	4	7.86345	4.86461	5.01853	0.862078
43801	5	7.8105	4.81739	4.98148	0.865828
43801	6	7.83175	4.80015	5.01015	0.86026
43801	7	7.84558	4.81167	5.00868	0.873333
43801	8	7.8753	4.79514	4.99341	0.865859
43801	9	7.84316	4.7988	5.00083	0.867144
47782	0	7.8479	4.81946	4.98449	0.882922
47782	1	7.88484	4.80653	4.99657	0.864536
47782	2	7.85895	4.8216	4.98238	0.889129
47782	3	7.86558	4.80143	4.98914	0.874379
47782	4	7.86229	4.78745	5.01551	0.870659
47782	5	7.86462	4.81363	5.00183	0.886774
47782	6	7.87518	4.78608	4.99393	0.875735
47782	7	7.85781	4.83322	4.96648	0.861342
47782	8	7.89929	4.79025	4.9728	0.88464
47782	9	7.84663	4.79452	4.96411	0.876034
51763	0	7.85288	4.80511	5.00295	0.879024
51763	1	7.89424	4.78648	4.96678	0.884126
51763	2	7.92639	4.80381	5.00392	0.870354
51763	3	7.88776	4.80351	4.99688	0.886279
51763	4	7.90342	4.81726	4.98936	0.85438
51763	5	7.8918	4.81026	4.9829	0.870866
51763	6	7.88612	4.80638	4.9901	0.87977
51763	7	7.89747	4.79745	5.01505	0.863979
51763	8	7.87397	4.81125	4.99946	0.888965
51763	9	7.87448	4.79889	4.99855	0.875787
55744	0	7.8858	4.81335	4.99462	0.86578
55744	1	7.90197	4.83763	4.99266	0.875197
55744	2	7.90969	4.82909	5.00515	0.883108
55744	3	7.88192	4.81834	4.98872	0.860782
55744	4	7.87668	4.83195	4.98638	0.884818
55744	5	7.91432	4.81065	4.99099	0.874177
55744	6	7.92766	4.82929	5.00065	0.881987
55744	7	7.89773	4.82154	4.99646	0.868899
55744	8	7.88083	4.85458	4.99202	0.86804
55744	9	7.85854	4.78188	5.01947	0.875781
59725	0	7.93211	4.81758	4.99117	0.858036
59725	1	7.91788	4.80493	4.98528	0.859943
59725	2	7.90651	4.81285	4.98996	0.864378
59725	3	7.94261	4.80296	5.00118	0.880331
59725	4	7.86886	4.81736	5.00102	0.878084
59725	5	7.91211	4.8358	4.98635	0.874659
59725	6	7.95254	4.8009	4.99368	0.882808
59725	7	7.90488	4.78558	5.00088	0.875039
59725	8	7.8988	4.82465	4.98435	0.866552
59725	9	7.87545	4.8172	4.98875	0.879795
63706	0	7.93205	4.80437	4.98852	0.872519
63706	1	7.89817	4.84473	5.00021	0.870168
63706	2	7.91617	4.81097	4.99673	0.872399
63706	3	7.90559	4.80584	5.00539	0.877413
63706	4	7.95246	4.83391	5.01044	0.87526
63706	5	7.9251	4.81926	4.98315	0.866645
63706	6	7.90557	4.84699	4.98963	0.871529
63706	7	7.90261	4.84884	5.01212	0.862362
63706	8	7.89997	4.80956	4.98485	0.87842
63706	9	7.92871	4.83815	4.99868	0.884058
67687	0	7.91052	4.83787	4.99694	0.868907
67687	1	7.91152	4.84308	5.00692	0.875073
67687	2	7.92593	4.82574	5.0071	0.889674
67687	3	7.93057	4.83132	4.99073	0.870746
67687	4	7.94118	4.82884	5.01207	0.882667
67687	5	7.92983	4.84172	4.99539	0.876407
67687	6	7.93682	4.80782	4.9911	0.862128
67687	7	7.93517	4.84264	4.9914	0.897102
67687	8	7.89194	4.79945	4.98654	0.869632
67687	9	7.91824	4.83875	4.98688	0.886827
71668	0	7.94211	4.82091	4.99442	0.876003
71668	1	7.91515	4.84465	4.99812	0.874527
71668	2	7.96467	4.81897	4.99815	0.876762
71668	3	7.94623	4.83587	4.99327	0.877696
71668	4	7.92276	4.82759	5.0041	0.854466
71668	5	7.9432	4.82345	5.01204	0.862722
71668	6	7.94273	4.83355	4.99582	0.86785
71668	7	7.9638	4.82435	4.97895	0.867858
71668	8	7.94835	4.80778	5.00043	0.862315
71668	9	7.92136	4.83016	5.00539	0.880393
75649	0	7.93274	4.82484	4.99348	0.865524
75649	1	7.94587	4.80017	4.99607	0.872286
75649	2	7.9464	4.8291	4.98622	0.883127
75649	3	7.96033	4.85592	5.0026	0.879933
75649	4	7.96415	4.80857	5.01953	0.872552
75649	5	7.94813	4.83945	4.98608	0.897351
75649	6	7.98052	4.82187	4.98827	0.879537
75649	7	7.93313	4.8132	4.99741	0.889687
75649	8	7.949	4.82842	5.00197	0.872416
75649	9	7.95175	4.82323	5.00434	0.868302
79630	0	7.97848	4.85076	4.99407	0.864962
79630	1	7.94442	4.84086	4.99989	0.882167
79630	2	7.98467	4.85212	4.99448	0.879061
79630	3	7.98038	4.82983	5.00546	0.880233
79630	4	7.96089	4.80768	5.00432	0.887902
79630	5	7.94871	4.80674	4.98501	0.8681
79630	6	7.96855	4.81697	5.00656	0.878438
79630	7	7.96724	4.82997	5.00185	0.870403
79630	8	7.96045	4.81898	4.98878	0.872338
79630	9	7.99736	4.83313	4.99664	0.865837
83611	0	7.96979	4.81924	5.00169	0.881801
83611	1	7.97639	4.8115	4.99277	0.875587
83611	2	7.9473	4.83685	5.00753	0.876298
83611	3	7.95375	4.80641	4.99281	0.866465
83611	4	7.96197	4.83485	4.99262	0.877522
83611	5	7.95715	4.83856	5.00715	0.86779
83611	6	7.94882	4.82563	5.00245	0.891206
83611	7	7.95217	4.83765	4.98724	0.86469
83611	8	7.96061	4.82163	5.00124	0.884042
83611	9	8.00091	4.83633	4.98617	0.870157
87592	0	7.97284	4.83232	4.99643	0.873375
87592	1	7.97574	4.80799	4.98778	0.872029
87592	2	7.97846	4.8416	4.99106	0.880747
87592	3	7.96713	4.83769	5.0024	0.879611
87592	4	7.99299	4.82306	5.00264	0.878635
87592	5	8.00281	4.82782	5.00411	0.894112
87592	6	8.00092	4.83952	5.0234	0.877888
87592	7	7.97772	4.83865	5.00957	0.880179
87592	8	7.98922	4.82868	4.99521	0.883827
87592	9	7.97662	4.83235	5.0052	0.879529
91573	0	7.98258	4.83411	5.00382	0.876923
91573	1	7.96798	4.82217	5.01194	0.886772
91573	2	7.95989	4.82208	5.00826	0.868992
91573	3	7.98474	4.81601	5.01619	0.882409
91573	4	7.96381	4.83563	5.01393	0.872456
91573	5	7.98029	4.84354	4.99736	0.874383
91573	6	7.96529	4.83093	5.00389	0.874016
91573	7	7.97788	4.83307	4.99931	0.887929
91573	8	7.98156	4.83004	4.99505	0.862778
91573	9	7.9966	4.84383	4.99742	0.878607
95554	0	7.95447	4.83012	4.99992	0.882741
95554	1	7.97446	4.83298	4.99157	0.879807
95554	2	7.99878	4.83419	5.00799	0.876299
95554	3	7.97417	4.82224	5.00943	0.884525
95554	4	8.00265	4.8259	4.99196	0.886691
95554	5	7.97117	4.83577	5.00813	0.874254
95554	6	8.00795	4.8234	5.01265	0.877592
95554	7	7.9879	4.83477	5.00405	0.879651
95554	8	7.95021	4.83698	5.00322	0.871389
95554	9	7.98865	4.83621	4.98782	0.88996
99535	0	7.99965	4.83479	5.00729	0.884456
99535	1	7.97944	4.81286	5.00004	0.887601
99535	2	7.95227	4.84043	5.00002	0.875029
99535	3	8.00929	4.84609	5.00741	0.880051
99535	4	7.98748	4.82752	5.00813	0.86526
99535	5	8.01231	4.83627	5.01254	0.887478
99535	6	7.98062	4.81782	4.99113	0.87145
99535	7	7.93684	4.83048	5.00829	0.888899
99535	8	7.97768	4.82807	5.01352	0.877463
99535	9	7.96901	4.82741	5.00642	0.885428
103516	0	7.96733	4.84344	4.99134	0.887532
103516	1	8.00471	4.82745	5.01224	0.876773
103516	2	7.97162	4.82821	5.00898	0.871242
103516	3	8.00497	4.84279	4.98426	0.862335
103516	4	7.97321	4.83615	5.01501	0.880775
103516	5	8.01861	4.84022	4.99505	0.877557
103516	6	8.00941	4.82974	5.01226	0.886849
103516	7	8.00854	4.84577	5.00329	0.886436
103516	8	7.99344	4.8373	5.00502	0.87561
103516	9	7.96604	4.82538	5.01208	0.870523
107497	0	8.00186	4.84238	5.01467	0.890881
107497	1	8.00094	4.83514	5.0097	0.875699
107497	2	7.99623	4.8282	5.01026	0.888246
107497	3	7.98069	4.83981	5.00601	0.877374
107497	4	8.01454	4.83048	5.00875	0.874797
107497	5	8.01659	4.84029	5.01225	0.874721
107497	6	7.98805	4.83927	5.00776	0.882635
107497	7	7.98331	4.85768	5.00046	0.880808
107497	8	7.99333	4.82717	5.00453	0.884493
107497	9	7.99786	4.83617	4.99453	0.878439
111478	0	7.9997	4.85066	5.01928	0.872778
111478	1	7.98864	4.81648	5.00773	0.883179
111478	2	7.99379	4.84163	5.01488	0.875988
111478	3	7.99614	4.8483	5.01389	0.874381
111478	4	8.0207	4.86997	5.00893	0.872649
111478	5	8.0146	4.82835	5.01024	0.86685
111478	6	8.01296	4.83549	5.0121	0.884336
111478	7	8.01003	4.85439	5.01035	0.880061
111478	8	8.00846	4.85203	4.99989	0.881096
111478	9	8.00963	4.83847	5.01015	0.883216
115459	0	8.0425	4.8253	5.01131	0.879631
115459	1	8.00541	4.83044	5.00728	0.885738
115459	2	8.01386	4.84586	5.03315	0.87192
115459	3	8.0019	4.84378	5.00344	0.868728
115459	4	8.01931	4.85245	5.01652	0.874173
115459	5	7.98977	4.82657	5.00644	0.87465
115459	6	8.02424	4.82898	5.02873	0.885549
115459	7	8.00932	4.83966	5.00757	0.865781
115459	8	7.99882	4.83945	5.01	0.876307
115459	9	8.00987	4.82539	5.01229	0.876719
119440	0	8.01452	4.83839	5.00816	0.876641
119440	1	8.00925	4.83702	5.00493	0.876374
119440	2	8.01628	4.8418	5.00601	0.872756
119440	3	8.01587	4.83622	5.0049	0.868842
119440	4	8.00379	4.8386	4.99696	0.889542
119440	5	7.99368	4.83549	5.01642	0.876666
119440	6	8.01956	4.85597	4.99626	0.878843
119440	7	8.01481	4.82497	5.00986	0.878888
119440	8	7.99837	4.83577	5.00931	0.873868
119440	9	8.00392	4.85171	5.01369	0.867365
123421	0	8.02199	4.85004	4.995	0.880543
123421	1	8.01427	4.84003	5.00837	0.879864
123421	2	8.01327	4.84983	5.00885	0.8752
123421	3	8.01662	4.8412	5.00907	0.87602
123421	4	8.00711	4.84907	5.00248	0.865345
123421	5	8.03428	4.85806	5.01651	0.878092
123421	6	8.0416	4.83616	4.99672	0.880229
123421	7	8.04498	4.84057	5.00079	0.867449
123421	8	8.00955	4.84592	5.01044	0.862828
123421	9	8.017	4.82615	4.99112	0.873278
127402	0	8.03462	4.82952	5.00566	0.87457
127402	1	8.02823	4.85452	4.9973	0.886225
127402	2	8.01864	4.83932	5.01231	0.881855
127402	3	8.02125	4.84758	5.01706	0.87267
127402	4	8.03553	4.85285	5.00846	0.88961
127402	5	8.01462	4.84588	5.00223	0.885339
127402	6	8.03832	4.84545	5.00137	0.88128
127402	7	8.05365	4.84678	5.00198	0.874206
127402	8	8.01664	4.83844	5.00911	0.874941
127402	9	8.02782	4.85437	5.00939	0.88468
131383	0	8.00762	4.83685	5.00973	0.882458
131383	1	8.03216	4.82093	5.00187	0.875992
131383	2	8.01053	4.83872	5.00048	0.876713
131383	3	8.01408	4.84426	5.00645	0.87971
131383	4	8.01261	4.84951	5.01142	0.872208
131383	5	8.03315	4.8484	5.01112	0.871301
131383	6	8.00175	4.84496	5.0051	0.879489
131383	7	8.01769	4.84369	5.00617	0.887892
131383	8	8.03484	4.846	5.00364	0.877516
131383	9	8.03709	4.83002	5.01084	0.873406
135364	0	8.06697	4.84565	5.00427	0.872744
135364	1	8.05628	4.83513	5.01314	0.871561
135364	2	8.01971	4.84791	5.00783	0.870254
135364	3	8.02564	4.86324	5.00132	0.87379
135364	4	8.05199	4.82334	5.0096	0.875348
135364	5	8.02988	4.84108	5.00072	0.875139
135364	6	8.05608	4.85089	5.00436	0.875163
135364	7	8.03533	4.8403	5.00255	0.875443
135364	8	8.03979	4.84071	5.00789	0.888343
135364	9	8.04726	4.83437	5.00758	0.876985
139345	0	8.03658	4.83661	5.01021	0.881534
139345	1	8.04235	4.85584	5.00387	0.870379
139345	2	8.02967	4.84541	5.01522	0.874792
139345	3	8.04777	4.86139	5.0022	0.871153
139345	4	8.02909	4.8294	5.00448	0.88071
139345	5	8.02988	4.8409	5.02118	0.873383
139345	6	8.05497	4.85731	5.00401	0.871741
139345	7	8.03207	4.83387	5.0008	0.875611
139345	8	8.02126	4.84362	5.01149	0.878535
139345	9	8.01614	4.83029	5.02728	0.875931
143326	0	8.04003	4.84682	5.00356	0.875662
143326	1	8.04363	4.84195	5.01068	0.874983
143326	2	8.03744	4.84223	5.00504	0.885025
143326	3	8.02919	4.86698	5.00017	0.879002
143326	4	8.04115	4.83316	5.0034	0.887648
143326	5	8.0448	4.84901	5.0055	0.882071
143326	6	8.03684	4.85758	5.01596	0.874275
143326	7	8.03801	4.83129	5.01704	0.887693
143326	8	8.0444	4.84804	5.00666	0.87714
143326	9	8.03058	4.8392	5.00302	0.871197
147307	0	8.02547	4.84442	5.01399	0.87619
147307	1	8.02655	4.85634	5.01485	0.871711
147307	2	8.0573	4.84811	5.01156	0.88411
147307	3	8.04187	4.84497	5.01387	0.872696
147307	4	8.04814	4.8482	5.01811	0.881962
147307	5	8.06365	4.84647	5.00809	0.87725
147307	6	8.03783	4.83875	5.00901	0.87455
147307	7	8.03935	4.844	5.00875	0.874113
147307	8	8.05108	4.83445	5.01125	0.881712
147307	9	8.04437	4.84268	5.00839	0.878054
151288	0	8.05583	4.84418	5.00639	0.890703
151288	1	8.02316	4.85307	5.00928	0.882237
151288	2	8.03242	4.84815	5.01322	0.877518
151288	3	8.04709	4.8436	5.01963	0.877042
151288	4	8.02708	4.84318	5.00041	0.8748
151288	5	8.04479	4.84918	5.00814	0.881455
151288	6	8.03285	4.83909	5.01541	0.882723
151288	7	8.0577	4.83863	5.02388	0.879209
151288	8	8.03177	4.83505	5.00878	0.878928
151288	9	8.04345	4.8508	5.00903	0.878896
155269	0	8.04179	4.84565	5.01651	0.877006
155269	1	8.03943	4.86256	5.00103	0.874306
155269	2	8.03582	4.84532	5.01305	0.877965
155269	3	8.0506	4.84375	5.01202	0.879953
155269	4	8.04213	4.85203	5.01021	0.876642
155269	5	8.04251	4.84701	5.00825	0.873994
155269	6	8.04322	4.85693	5.01094	0.875204
155269	7	8.03474	4.85453	5.01377	0.880627
155269	8	8.0374	4.83644	5.01037	0.871138
155269	9	8.05068	4.826	5.01811	0.881926
159250	0	8.06125	4.84895	5.00562	0.873714
159250	1	8.03783	4.857	5.01433	0.883264
159250	2	8.03492	4.84544	5.0122	0.883392
159250	3	8.05597	4.85693	5.0144	0.878898
159250	4	8.0245	4.84442	5.0198	0.879463
159250	5	8.07319	4.83722	5.01453	0.883182
159250	6	8.05596	4.84931	5.00983	0.882531
159250	7	8.03063	4.86219	5.01033	0.880518
159250	8	8.06036	4.84497	5.01278	0.887425
159250	9	8.033	4.8546	5.00763	0.875869
163231	0	8.06158	4.8454	5.01218	0.882432
163231	1	8.03405	4.84217	5.01181	0.873071
163231	2	8.04785	4.84199	5.00513	0.879366
163231	3	8.06482	4.84708	5.01323	0.883773
163231	4	8.07598	4.86079	4.99935	0.875569
163231	5	8.05596	4.84599	5.0092	0.878665
163231	6	8.04997	4.85066	5.01955	0.876964
163231	7	8.06412	4.856	5.01857	0.882961
163231	8	8.03666	4.84946	5.01281	0.877409
163231	9	8.03813	4.84783	5.01336	0.886257
167212	0	8.04978	4.84321	5.01039	0.882518
167212	1	8.05719	4.84229	5.02245	0.883993
167212	2	8.03502	4.84633	5.01208	0.883269
167212	3	8.07928	4.85215	5.01258	0.876729
167212	4	8.05398	4.84048	5.01503	0.879003
167212	5	8.04169	4.83595	5.01774	0.881409
167212	6	8.04597	4.85001	5.00513	0.881649
167212	7	8.05226	4.8358	5.00903	0.873245
167212	8	8.04124	4.84629	5.02113	0.87698
167212	9	8.05257	4.85665	5.00106	0.880454
171193	0	8.05268	4.85025	5.01505	0.878575
171193	1	8.07174	4.84112	5.00797	0.880528
171193	2	8.04447	4.84487	5.01477	0.882577
171193	3	8.0552	4.84568	5.00419	0.879478
171193	4	8.04682	4.84639	5.00823	0.872263
171193	5	8.03064	4.85752	5.00684	0.886963
171193	6	8.06614	4.85491	5.00971	0.879375
171193	7	8.06516	4.85232	5.01047	0.886313
171193	8	8.06865	4.85916	5.00778	0.882221
171193	9	8.07345	4.8415	5.0242	0.875257
175174	0	8.05429	4.85343	5.00168	0.876575
175174	1	8.07074	4.85468	5.01976	0.873208
175174	2	8.0868	4.84653	5.01206	0.877703
175174	3	8.04698	4.8514	5.01139	0.878268
175174	4	8.06699	4.85018	5.01302	0.876272
175174	5	8.06783	4.85176	5.01091	0.873893
175174	6	8.05436	4.84628	5.00673	0.884652
175174	7	8.0785	4.85278	5.01164	0.876485
175174	8	8.04458	4.83891	5.0083	0.882293
175174	9	8.0595	4.84724	5.01911	0.881953
179155	0	8.07433	4.85887	5.01657	0.871447
179155	1	8.05334	4.85243	5.00797	0.88351
179155	2	8.06894	4.83577	5.00706	0.881478
179155	3	8.06127	4.85223	5.00637	0.882392
179155	4	8.05105	4.83096	5.0209	0.887187
179155	5	8.05771	4.84917	5.0022	0.880936
179155	6	8.06105	4.8444	5.01668	0.882684
179155	7	8.05395	4.8568	5.01111	0.881161
179155	8	8.06182	4.85122	5.01067	0.881354
179155	9	8.06626	4.86868	5.00684	0.881372
183136	0	8.06124	4.85019	5.01377	0.882525
183136	1	8.04869	4.8378	5.01985	0.875188
183136	2	8.0525	4.85926	5.01386	0.879558
183136	3	8.06029	4.8535	5.011	0.877563
183136	4	8.06158	4.85052	5.02589	0.875536
183136	5	8.05324	4.85011	5.00643	0.885315
183136	6	8.07016	4.85823	5.01763	0.879152
183136	7	8.07721	4.84587	5.00781	0.880071
183136	8	8.07934	4.85547	5.01447	0.876998
183136	9	8.07183	4.84423	5.00821	0.881715
187117	0	8.07035	4.85019	5.01251	0.876847
187117	1	8.06711	4.85479	5.01751	0.877262
187117	2	8.04845	4.84709	5.0136	0.877157
187117	3	8.07307	4.87341	5.00939	0.874659
187117	4	8.07165	4.84298	5.01729	0.880001
187117	5	8.06343	4.84725	5.00457	0.881311
187117	6	8.08045	4.84859	5.02006	0.885437
187117	7	8.06135	4.8429	5.01861	0.874343
187117	8	8.05968	4.8369	5.01524	0.875095
187117	9	8.06123	4.8576	5.01165	0.883802
191098	0	8.06049	4.84527	5.01861	0.870647
191098	1	8.05504	4.85404	5.00972	0.882222
191098	2	8.06317	4.86131	5.01921	0.870191
191098	3	8.05191	4.8417	4.99979	0.879678
191098	4	8.06471	4.85385	5.01793	0.87555
191098	5	8.07208	4.84488	5.00226	0.886095
191098	6	8.03921	4.85164	5.00636	0.880954
191098	7	8.06947	4.84996	5.02417	0.877907
191098	8	8.05928	4.8578	5.01882	0.875522
191098	9	8.05439	4.85872	5.0186	0.876889
195079	0	8.06615	4.8471	5.00586	0.881601
195079	1	8.08917	4.84339	5.01447	0.879336
195079	2	8.07045	4.8525	5.00903	0.881367
195079	3	8.05739	4.83636	5.00234	0.882153
195079	4	8.07559	4.85807	5.01513	0.877658
195079	5	8.07399	4.84497	5.00634	0.876709
195079	6	8.07807	4.85838	5.00734	0.882412
195079	7	8.07445	4.85124	5.02073	0.880578
195079	8	8.06448	4.85578	5.02443	0.880556
195079	9	8.0993	4.8528	5.00638	0.880644
199060	0	8.0651	4.85199	5.00868	0.879346
199060	1	8.08093	4.85457	5.01315	0.872122
199060	2	8.07318	4.85515	5.01206	0.882749
199060	3	8.07065	4.84568	5.00949	0.883642
199060	4	8.06239	4.84429	5.00047	0.879106
199060	5	8.0728	4.85411	5.02047	0.881533
199060	6	8.08017	4.8497	5.01128	0.881565
199060	7	8.05857	4.84135	5.01554	0.880685
199060	8	8.08331	4.85529	5.01404	0.885586
199060	9	8.06771	4.84582	5.00565	0.873579
203041	0	8.06449	4.8434	5.0071	0.878231
203041	1	8.06905	4.8516	5.01306	0.881342
203041	2	8.06638	4.85057	5.01457	0.874381
203041	3	8.08221	4.85274	5.01204	0.874658
203041	4	8.07347	4.84604	5.009	0.880047
203041	5	8.0698	4.84934	5.01428	0.878713
203041	6	8.07722	4.85227	5.0148	0.885906
203041	7	8.07491	4.85269	5.01034	0.873492
203041	8	8.07807	4.86697	5.01358	0.879874
203041	9	8.07169	4.84288	5.00915	0.876897
207022	0	8.06907	4.84638	5.01895	0.873557
207022	1	8.08055	4.85369	5.01244	0.880329
207022	2	8.08527	4.85222	5.01221	0.878613
207022	3	8.07138	4.84943	5.01031	0.884209
207022	4	8.08544	4.85329	5.02157	0.877637
207022	5	8.07314	4.86153	5.01629	0.872381
207022	6	8.08211	4.84761	5.01522	0.873537
207022	7	8.07678	4.84923	5.01257	0.873148
207022	8	8.09459	4.85361	5.01753	0.878357
207022	9	8.07095	4.85805	5.01491	0.882844
211003	0	8.07461	4.8613	5.01975	0.881338
211003	1	8.08145	4.85342	5.0072	0.887246
211003	2	8.06234	4.8515	5.00939	0.883211
211003	3	8.07076	4.85829	5.01311	0.88154
211003	4	8.05393	4.84584	5.01628	0.878679
211003	5	8.08669	4.85082	5.01481	0.875003
211003	6	8.07458	4.85373	5.01891	0.878696
211003	7	8.08091	4.85582	5.0236	0.882839
211003	8	8.08014	4.85204	5.01162	0.878428
211003	9	8.08768	4.84934	5.01482	0.880552
214984	0	8.07343	4.85395	5.01333	0.882109
214984	1	8.08978	4.84711	5.01397	0.876719
214984	2	8.07567	4.85596	5.01367	0.875639
214984	3	8.06913	4.84791	5.01493	0.879129
214984	4	8.08289	4.85823	5.01653	0.879703
214984	5	8.07875	4.85278	5.01793	0.885529
214984	6	8.0819	4.84536	5.00899	0.880375
214984	7	8.10468	4.84616	5.01399	0.87506
214984	8	8.07827	4.8506	5.01338	0.887333
214984	9	8.07849	4.8646	5.01766	0.883687
218965	0	8.07069	4.86323	5.01088	0.872862
218965	1	8.07537	4.86386	5.01623	0.884233
218965	2	8.07981	4.85425	5.01438	0.881868
218965	3	8.08653	4.85168	5.01444	0.883712
218965	4	8.08244	4.85771	5.0133	0.878974
218965	5	8.083	4.859	5.00863	0.881256
218965	6	8.10086	4.86083	5.01587	0.882974
218965	7	8.07473	4.84185	5.0229	0.881598
218965	8	8.08615	4.85749	5.00907	0.883123
218965	9	8.06273	4.84647	5.013	0.880622
222946	0	8.07972	4.84911	5.01765	0.870453
222946	1	8.06986	4.85754	5.01377	0.878757
222946	2	8.09422	4.852	5.00586	0.882762
222946	3	8.08237	4.85367	5.01867	0.879273
222946	4	8.08614	4.85785	5.00918	0.876217
222946	5	8.09004	4.85505	5.0136	0.880669
222946	6	8.09159	4.84662	5.02058	0.880931
222946	7	8.08505	4.859	5.0081	0.877502
222946	8	8.09272	4.85427	5.00935	0.880229
222946	9	8.08331	4.85301	5.01396	0.877297
226927	0	8.08162	4.85338	5.01612	0.882719
226927	1	8.0824	4.85775	5.01178	0.876814
226927	2	8.09005	4.85819	5.01035	0.875134
226927	3	8.08359	4.85579	5.01457	0.885054
226927	4	8.08561	4.85871	5.0117	0.879649
226927	5	8.07125	4.85144	5.01376	0.880833
226927	6	8.08907	4.85899	5.00517	0.88264
226927	7	8.09382	4.84311	5.01114	0.874266
226927	8	8.06216	4.85451	5.00804	0.886748
226927	9	8.07043	4.85819	5.01167	0.882978
230908	0	8.10456	4.84587	5.01798	0.880804
230908	1	8.07827	4.8495	5.019	0.877281
230908	2	8.09475	4.86274	5.01502	0.879209
230908	3	8.07764	4.85356	5.01521	0.875634
230908	4	8.07735	4.85648	5.01629	0.883442
230908	5	8.06291	4.85744	5.00927	0.880115
230908	6	8.08399	4.85846	5.01245	0.876499
230908	7	8.07859	4.84933	5.01162	0.879859
230908	8	8.08802	4.84964	5.01821	0.881522
230908	9	8.07785	4.856	5.01055	0.881539
234889	0	8.09728	4.85071	5.01222	0.879972
234889	1	8.09108	4.85259	5.01617	0.878346
234889	2	8.08641	4.85427	5.01388	0.878503
234889	3	8.08999	4.85782	5.01802	0.876701
234889	4	8.08971	4.85407	5.01006	0.882222
234889	5	8.09	4.85103	5.0146	0.878384
234889	6	8.10144	4.85008	5.01795	0.87928
234889	7	8.09391	4.85381	5.01076	0.876857
234889	8	8.08339	4.86018	5.01845	0.875429
234889	9	8.09563	4.84942	5.01107	0.884211
238870	0	8.09158	4.85464	5.02104	0.877914
238870	1	8.0804	4.85589	5.01553	0.882983
238870	2	8.10031	4.85253	5.01789	0.880227
238870	3	8.07553	4.85599	5.01581	0.879745
238870	4	8.08871	4.84806	5.01463	0.883313
238870	5	8.07646	4.84554	5.017	0.881426
238870	6	8.08554	4.85412	5.01297	0.881544
238870	7	8.07863	4.8527	5.0179	0.879576
238870	8	8.08919	4.84868	5.01407	0.882947
238870	9	8.07587	4.8566	5.0168	0.882488
242851	0	8.07764	4.8582	5.01209	0.879591
242851	1	8.09445	4.85637	5.01429	0.881593
242851	2	8.08195	4.8575	5.01263	0.882174
242851	3	8.08866	4.85321	5.01873	0.879279
242851	4	8.07983	4.85599	5.01959	0.877346
242851	5	8.09197	4.85936	5.01522	0.878957
242851	6	8.08839	4.85243	5.01879	0.877782
242851	7	8.08833	4.86496	5.00859	0.885104
242851	8	8.08991	4.84804	5.01495	0.879554
242851	9	8.08243	4.85618	5.01743	0.877806
246832	0	8.08509	4.8499	5.01752	0.878605
246832	1	8.09318	4.85458	5.01553	0.879498
246832	2	8.10866	4.85545	5.01802	0.882029
246832	3	8.09724	4.85552	5.02048	0.879255
246832	4	8.08466	4.85799	5.01645	0.87947
246832	5	8.09452	4.86126	5.0096	0.8732
246832	6	8.08829	4.85685	5.0232	0.882623
246832	7	8.09218	4.86082	5.01027	0.878034
246832	8	8.09231	4.86316	5.01478	0.881566
246832	9	8.09423	4.85204	5.01028	0.881166
250813	0	8.09839	4.858	5.01189	0.882005
250813	1	8.08234	4.8612	5.01544	0.883625
250813	2	8.08367	4.85978	5.01288	0.882283
250813	3	8.10109	4.86132	5.01882	0.883357
250813	4	8.09022	4.85428	5.0115	0.881417
250813	5	8.0844	4.86384	5.01244	0.882414
250813	6	8.09113	4.86226	5.01414	0.884969
250813	7	8.08958	4.85241	5.01941	0.876101
250813	8	8.10692	4.85476	5.01439	0.878968
250813	9	8.08943	4.85242	5.01746	0.883136
254794	0	8.08584	4.86355	5.0174	0.883368
254794	1	8.08424	4.85229	5.01848	0.877563
254794	2	8.09235	4.8562	5.01566	0.881968
254794	3	8.09976	4.85433	5.01986	0.88203
254794	4	8.11211	4.85344	5.02134	0.881157
254794	5	8.08625	4.84771	5.02029	0.877776
254794	6	8.07824	4.85052	5.00991	0.878862
254794	7	8.09967	4.85069	5.01427	0.883536
254794	8	8.08084	4.85432	5.01189	0.879564
254794	9	8.10289	4.85589	5.01336	0.879613
258775	0	8.10431	4.85873	5.01747	0.877378
258775	1	8.10145	4.85351	5.01592	0.879249
258775	2	8.08526	4.85227	5.01635	0.878479
258775	3	8.08686	4.85262	5.01589	0.882422
258775	4	8.08426	4.84806	5.01021	0.881961
258775	5	8.08946	4.85552	5.02094	0.881467
258775	6	8.08616	4.858	5.0125	0.87774
258775	7	8.10735	4.85674	5.01836	0.882976
258775	8	8.10639	4.85219	5.0151	0.885535
258775	9	8.09569	4.85245	5.01819	0.878059
262756	0	8.09301	4.861	5.01032	0.881385
262756	1	8.08819	4.86167	5.01273	0.878958
262756	2	8.07935	4.85694	5.01704	0.876361
262756	3	8.09256	4.8664	5.01443	0.883968
262756	4	8.09287	4.85754	5.01275	0.877156
262756	5	8.09552	4.85375	5.01601	0.885432
262756	6	8.10041	4.86018	5.01129	0.880375
262756	7	8.10153	4.85415	5.01757	0.883589
262756	8	8.09001	4.85843	5.0124	0.886233
262756	9	8.10181	4.85218	5.01519	0.874802
266737	0	8.09765	4.85301	5.01294	0.877555
266737	1	8.0918	4.85919	5.01911	0.8816
266737	2	8.10502	4.85997	5.01366	0.87735
266737	3	8.10414	4.85215	5.01156	0.878146
266737	4	8.0953	4.85225	5.01657	0.881191
266737	5	8.10312	4.85558	5.013	0.884875
266737	6	8.10219	4.85836	5.01248	0.882913
266737	7	8.09769	4.85217	5.0162	0.879914
266737	8	8.09212	4.85744	5.01952	0.885245
266737	9	8.09584	4.85771	5.0175	0.880808
270718	0	8.0995	4.85726	5.01943	0.879347
270718	1	8.09851	4.85636	5.01735	0.880155
270718	2	8.09191	4.85462	5.01941	0.882273
270718	3	8.10361	4.85574	5.01488	0.880595
270718	4	8.10013	4.85756	5.01595	0.878708
270718	5	8.09506	4.86424	5.01432	0.881449
270718	6	8.09743	4.86598	5.0184	0.876753
270718	7	8.09295	4.85753	5.01582	0.879947
270718	8	8.09785	4.86189	5.01517	0.879826
270718	9	8.08742	4.86524	5.0149	0.881493
274699	0	8.09582	4.86222	5.01729	0.882057
274699	1	8.08523	4.85793	5.01115	0.879119
274699	2	8.10587	4.84933	5.01089	0.878874
274699	3	8.09992	4.85669	5.01789	0.882255
274699	4	8.10315	4.86544	5.02186	0.878782
274699	5	8.09456	4.8575	5.01435	0.87979
274699	6	8.10355	4.85799	5.01804	0.877422
274699	7	8.08735	4.86036	5.01443	0.881869
274699	8	8.08743	4.85456	5.01451	0.881602
274699	9	8.1062	4.8543	5.01769	0.887412
278680	0	8.10549	4.85678	5.01745	0.882273
278680	1	8.0899	4.86013	5.01743	0.882265
278680	2	8.10409	4.85503	5.01361	0.879891
278680	3	8.09098	4.85464	5.01593	0.879975
278680	4	8.09671	4.86025	5.0131	0.881034
278680	5	8.10364	4.85511	5.015	0.882947
278680	6	8.09925	4.85359	5.0154	0.877383
278680	7	8.09356	4.8575	5.02226	0.882373
278680	8	8.10358	4.86328	5.02035	0.878442
278680	9	8.10046	4.85202	5.0133	0.877238
282661	0	8.09659	4.85646	5.01249	0.879381
282661	1	8.09422	4.86091	5.02163	0.882475
282661	2	8.10389	4.86037	5.0164	0.878542
282661	3	8.0948	4.86004	5.01661	0.884926
282661	4	8.09357	4.86153	5.01655	0.880893
282661	5	8.09986	4.85796	5.01613	0.879297
282661	6	8.09662	4.85576	5.01351	0.882945
282661	7	8.10699	4.85662	5.01503	0.882909
282661	8	8.11078	4.86253	5.01958	0.87987
282661	9	8.09732	4.85422	5.01136	0.887999
286642	0	8.10097	4.85668	5.01788	0.874198
286642	1	8.10248	4.85547	5.01638	0.880852
286642	2	8.10538	4.85559	5.01573	0.886317
286642	3	8.09268	4.86549	5.02296	0.882875
286642	4	8.09502	4.85974	5.01376	0.883148
286642	5	8.10222	4.85955	5.01591	0.881214
286642	6	8.11216	4.85821	5.01961	0.875629
286642	7	8.10119	4.85965	5.02446	0.884612
286642	8	8.1106	4.85831	5.01755	0.880651
286642	9	8.1004	4.86441	5.01286	0.881374
290623	0	8.09716	4.85488	5.01463	0.876071
290623	1	8.10059	4.85681	5.02005	0.883962
290623	2	8.09896	4.85594	5.01985	0.881689
290623	3	8.10411	4.8564	5.016	0.884111
290623	4	8.09003	4.85722	5.01128	0.88128
290623	5	8.09411	4.85755	5.02077	0.87914
290623	6	8.1009	4.85946	5.02252	0.878807
290623	7	8.10153	4.85894	5.02163	0.882593
290623	8	8.10748	4.85876	5.01311	0.877615
290623	9	8.11283	4.86136	5.01532	0.883849
294604	0	8.09841	4.8587	5.01419	0.878964
294604	1	8.1018	4.85686	5.01939	0.883774
294604	2	8.09906	4.86327	5.0154	0.881922
294604	3	8.10203	4.85948	5.01782	0.883666
294604	4	8.10661	4.86181	5.01772	0.880188
294604	5	8.10227	4.86022	5.01549	0.880561
294604	6	8.10839	4.85973	5.01571	0.87983
294604	7	8.10388	4.86083	5.0161	0.88251
294604	8	8.09698	4.85796	5.01277	0.880305
294604	9	8.10068	4.85906	5.01529	0.877866
298585	0	8.10498	4.85381	5.01722	0.877398
298585	1	8.1054	4.86156	5.01481	0.880825
298585	2	8.10152	4.85678	5.01852	0.88113
298585	3	8.11126	4.85887	5.01735	0.881353
298585	4	8.10348	4.85829	5.01535	0.878611
298585	5	8.09251	4.85807	5.01501	0.883064
298585	6	8.09693	4.86389	5.01878	0.87998
298585	7	8.10628	4.86072	5.0175	0.880501
298585	8	8.09948	4.86449	5.01727	0.882584
298585	9	8.10017	4.86103	5.02232	0.879565
302566	0	8.11509	4.85828	5.01902	0.880574
302566	1	8.10136	4.86024	5.01293	0.878315
302566	2	8.10774	4.85763	5.01402	0.878087
302566	3	8.10295	4.86297	5.01583	0.883002
302566	4	8.1102	4.85588	5.02104	0.876706
302566	5	8.10423	4.85434	5.01814	0.882829
302566	6	8.11305	4.85829	5.01806	0.881953
302566	7	8.10939	4.85803	5.01518	0.882301
302566	8	8.10411	4.85844	5.01526	0.880382
302566	9	8.10862	4.8591	5.01573	0.880896
306547	0	8.10221	4.86061	5.01933	0.880947
306547	1	8.11056	4.85484	5.01577	0.877407
306547	2	8.112	4.855	5.01736	0.878797
306547	3	8.11032	4.85773	5.01496	0.879818
306547	4	8.11062	4.86393	5.01275	0.87914
306547	5	8.09353	4.86075	5.01578	0.881836
306547	6	8.09822	4.85679	5.01693	0.879837
306547	7	8.10358	4.85306	5.01691	0.88007
306547	8	8.09849	4.85731	5.00982	0.881537
306547	9	8.11449	4.85724	5.01681	0.88156
310528	0	8.11386	4.86052	5.01527	0.882308
310528	1	8.10605	4.86033	5.02064	0.881928
310528	2	8.11284	4.85753	5.01974	0.881325
310528	3	8.10383	4.86245	5.01635	0.878229
310528	4	8.10316	4.8595	5.01598	0.880308
310528	5	8.11544	4.85867	5.0157	0.883499
310528	6	8.10367	4.85977	5.019	0.879407
310528	7	8.10769	4.86226	5.01919	0.879449
310528	8	8.10521	4.85828	5.01688	0.882494
310528	9	8.10547	4.86115	5.01835	0.882978
314509	0	8.099	4.85923	5.02008	0.881379
314509	1	8.11446	4.85709	5.01323	0.878392
314509	2	8.10795	4.8556	5.01458	0.881809
314509	3	8.11767	4.86004	5.01829	0.879236
314509	4	8.10579	4.85877	5.01713	0.881884
314509	5	8.11253	4.86047	5.01876	0.881824
314509	6	8.10573	4.8582	5.01734	0.878855
314509	7	8.11243	4.86003	5.02124	0.878112
314509	8	8.11385	4.85931	5.01842	0.884559
314509	9	8.10483	4.86004	5.01623	0.880524
318490	0	8.11664	4.86108	5.02156	0.881633
318490	1	8.1165	4.86302	5.02151	0.880954
318490	2	8.1056	4.8585	5.01597	0.880572
318490	3	8.10708	4.86029	5.0189	0.880317
318490	4	8.09998	4.86086	5.01179	0.882312
318490	5	8.10804	4.85937	5.02018	0.88117
318490	6	8.10324	4.85851	5.01817	0.881252
318490	7	8.10467	4.85937	5.01703	0.876366
318490	8	8.10589	4.86121	5.01839	0.881294
318490	9	8.10956	4.85958	5.01882	0.882313
322471	0	8.10091	4.8587	5.01821	0.879696
322471	1	8.12082	4.86137	5.01548	0.880788
322471	2	8.10721	4.85842	5.0174	0.879976
322471	3	8.10911	4.86396	5.01542	0.879049
322471	4	8.10227	4.86015	5.01674	0.88054
322471	5	8.09763	4.86159	5.01643	0.882072
322471	6	8.11627	4.85889	5.0205	0.880597
322471	7	8.10701	4.85863	5.02303	0.879557
322471	8	8.0996	4.86349	5.0158	0.881839
322471	9	8.10732	4.8614	5.01588	0.881024
326452	0	8.11007	4.86044	5.01726	0.879536
326452	1	8.10861	4.85813	5.01994	0.879779
326452	2	8.11157	4.85927	5.01854	0.878597
326452	3	8.10589	4.85957	5.01904	0.879677
326452	4	8.10813	4.8583	5.02256	0.880416
326452	5	8.0982	4.86006	5.01957	0.883347
326452	6	8.11401	4.86017	5.01595	0.88102
326452	7	8.10937	4.85958	5.0158	0.87914
326452	8	8.10537	4.86089	5.01876	0.883859
326452	9	8.10917	4.86018	5.01782	0.882205
330433	0	8.11041	4.85887	5.01562	0.879877
330433	1	8.10784	4.85952	5.01917	0.877327
330433	2	8.10989	4.86178	5.01689	0.881314
330433	3	8.10392	4.85894	5.0163	0.88207
330433	4	8.11361	4.85942	5.01473	0.877309
330433	5	8.10994	4.86203	5.01922	0.879609
330433	6	8.10946	4.8606	5.01842	0.882266
330433	7	8.11273	4.86042	5.0168	0.879382
330433	8	8.11722	4.85901	5.01787	0.880563
330433	9	8.1052	4.85841	5.01897	0.883572
334414	0	8.10505	4.8591	5.0146	0.876589
334414	1	8.11259	4.85952	5.01674	0.883075
334414	2	8.09975	4.86116	5.01904	0.882495
334414	3	8.11102	4.85985	5.01831	0.88065
334414	4	8.11147	4.86059	5.0157	0.881553
334414	5	8.10137	4.86001	5.01964	0.880765
334414	6	8.11204	4.85961	5.01692	0.880054
334414	7	8.11308	4.86025	5.01893	0.882625
334414	8	8.11091	4.8612	5.01774	0.882256
334414	9	8.10775	4.86102	5.02224	0.88047
338395	0	8.10904	4.86135	5.01936	0.880167
338395	1	8.11269	4.86031	5.019	0.878974
338395	2	8.11297	4.85954	5.01447	0.879066
338395	3	8.11546	4.86132	5.02007	0.878553
338395	4	8.107	4.86012	5.01634	0.880085
338395	5	8.10854	4.86004	5.01583	0.88016
338395	6	8.10702	4.86054	5.01869	0.880356
338395	7	8.09908	4.85998	5.01722	0.878946
338395	8	8.10585	4.86159	5.01605	0.878458
338395	9	8.11097	4.85862	5.01706	0.880896
342376	0	8.10651	4.86068	5.01732	0.877999
342376	1	8.11342	4.8604	5.01997	0.881806
342376	2	8.11412	4.86068	5.01743	0.879137
342376	3	8.11705	4.86059	5.01736	0.880768
342376	4	8.10707	4.86099	5.01814	0.880009
342376	5	8.11919	4.86069	5.0197	0.880572
342376	6	8.11379	4.86038	5.0193	0.881356
342376	7	8.11252	4.86142	5.01888	0.881322
342376	8	8.11072	4.86055	5.01882	0.882053
342376	9	8.12078	4.86032	5.0209	0.881262
346357	0	8.11131		5.02072	0.88119
346357	1	8.11474		5.01906	0.880298
346357	2	8.11869		5.01576	0.880439
346357	3	8.10986		5.01852	0.879726
346357	4	8.11528		5.01613	0.878989
346357	5	8.10365		5.01785	0.877227
346357	6	8.11166		5.01948	0.878825
346357	7	8.11764		5.01871	0.881187
346357	8	8.11377		5.01945	0.88356
346357	9	8.11422		5.01839	0.883499
350338	0	8.11302		5.01792	0.882681
350338	1	8.11423		5.01766	0.879515
350338	2	8.10723		5.02187	0.883786
350338	3	8.11132		5.01735	0.882254
350338	4	8.11891		5.01794	0.884664
350338	5	8.10296		5.01901	0.880374
350338	6	8.11714		5.01782	0.879676
350338	7	8.11549		5.01988	0.88361
350338	8	8.1107		5.02126	0.881474
350338	9	8.11324		5.01753	0.883353
354319	0	8.10795		5.0195	0.881164
354319	1	8.10978		5.02163	0.881343
354319	2	8.1155		5.01601	0.881119
354319	3	8.11301		5.01839	0.883502
354319	4	8.12243		5.01902	0.879877
354319	5	8.10299		5.01891	0.880077
354319	6	8.10985		5.01742	0.879928
354319	7	8.11403		5.01853	0.881622
354319	8	8.10361		5.01728	0.879107
354319	9	8.11412		5.01484	0.879389
358300	0	8.10778		5.01911	0.879378
358300	1	8.11335		5.01958	0.881542
358300	2	8.11856		5.0198	0.881401
358300	3	8.1114		5.01871	0.877796
358300	4	8.1105		5.01768	0.884695
358300	5	8.1126		5.0193	0.884899
358300	6	8.11971		5.0189	0.880294
358300	7	8.10943		5.01675	0.879791
358300	8	8.11466		5.02013	0.879952
358300	9	8.1144		5.01938	0.88214
362281	0	8.10886		5.01592	0.881271
362281	1	8.10778		5.01966	0.881183
362281	2	8.11835		5.01921	0.882062
362281	3	8.10974		5.02041	0.882892
362281	4	8.11682		5.01888	0.880178
362281	5	8.1124		5.01895	0.88014
362281	6	8.10543		5.01861	0.881299
362281	7	8.11162		5.01778	0.881153
362281	8	8.11254		5.01833	0.882219
362281	9	8.11167		5.02026	0.88127
366262	0	8.11741		5.0199	0.880753
366262	1	8.11116		5.01979	0.879795
366262	2	8.11922		5.01833	0.881214
366262	3	8.11112		5.01821	0.882502
366262	4	8.1153		5.02181	0.879577
366262	5	8.11061		5.01946	0.883146
366262	6	8.12059		5.02028	0.878877
366262	7	8.11662		5.01789	0.881224
366262	8	8.11542		5.01919	0.880712
366262	9	8.11681		5.02088	0.883125
370243	0	8.1178		5.02003	0.881586
370243	1	8.11705		5.01837	0.88078
370243	2	8.12103		5.01672	0.881365
370243	3	8.11251		5.01964	0.883147
370243	4	8.11739		5.02075	0.882367
370243	5	8.11144		5.01797	0.882994
370243	6	8.11247		5.01881	0.880355
370243	7	8.11902		5.01736	0.880871
370243	8	8.11396		5.01902	0.882805
370243	9	8.11813		5.02084	0.881892
374224	0	8.11808		5.01911	0.881796
374224	1	8.11414		5.01967	0.882002
374224	2	8.11045		5.01803	0.880531
374224	3	8.11672		5.01773	0.879849
374224	4	8.11497		5.01857	0.879137
374224	5	8.11223		5.01982	0.88217
374224	6	8.12382		5.01662	0.881159
374224	7	8.11365		5.0182	0.881573
374224	8	8.11563		5.01769	0.880979
374224	9	8.11458		5.01807	0.881052
378205	0	8.11312		5.01898	0.880587
378205	1	8.11724		5.01874	0.881569
378205	2	8.11191		5.01882	0.879329
378205	3	8.11719		5.01921	0.879968
378205	4	8.11546		5.01868	0.882705
378205	5	8.11499		5.01842	0.88153
378205	6	8.11457		5.01927	0.881388
378205	7	8.11879		5.01814	0.880942
378205	8	8.11383		5.01941	0.880275
378205	9	8.11719		5.01993	0.880174
382186	0	8.11205		5.0195	0.881374
382186	1	8.11889		5.01915	0.881428
382186	2	8.11766		5.01953	0.880926
382186	3	8.11639		5.01974	0.880886
382186	4	8.11195		5.01777	0.882018
382186	5	8.124		5.01966	0.880905
382186	6	8.12112		5.01792	0.882218
382186	7	8.11573		5.0183	0.882976
382186	8	8.11615		5.01931	0.881178
382186	9	8.11458		5.01823	0.883063
386167	0	8.12163		5.01864	0.881191
386167	1	8.11927		5.01923	0.880304
386167	2	8.11862		5.01904	0.881168
386167	3	8.12033		5.01884	0.881511
386167	4	8.11527		5.01889	0.881603
386167	5	8.1166		5.01935	0.881526
386167	6	8.12143		5.01973	0.879976
386167	7	8.12308		5.01938	0.882942
386167	8	8.11726		5.01939	0.88078
386167	9	8.11727		5.01903	0.880665
390148	0	8.12003			0.881364
390148	1	8.11153			0.881482
390148	2	8.11476			0.881844
390148	3	8.11926			0.881857
390148	4	8.11761			0.881174
390148	5	8.11317			0.882711
390148	6	8.12076			0.880573
390148	7	8.11891			0.881611
390148	8	8.11989			0.881667
390148	9	8.11283			0.88109
394129	0	8.11449			0.880851
394129	1	8.11433			0.881194
394129	2	8.12201			0.881869
394129	3	8.12533			0.881291
394129	4	8.11999			0.881242
394129	5	8.11864			0.880996
394129	6	8.11793			0.879989
394129	7	8.12013			0.881822
394129	8	8.11757			0.882208
394129	9	8.12068			0.881771
398110	0	8.1188			0.881349
398110	1	8.11606			0.881637
398110	2	8.12463			0.881117
398110	3	8.11788			0.8816
398110	4	8.11582			0.881153
398110	5	8.11878			0.881006
398110	6	8.11921			0.882085
398110	7	8.12296			0.881524
398110	8	8.11555			0.881062
398110	9	8.12081			0.882057
